# Supplementary material for: Microcirculatory changes in the skin after postmastectomy radiotherapy in women with breast cancer
Source: Sci Rep. 2024 Feb 20;14:4149. doi: 10.1038/s41598-024-54650-4 (PMC10879083; doi:10.1038/s41598-024-54650-4)
Supplement: Supplementary file 1 — Supplementary Information 1. [file 41598_2024_54650_MOESM1_ESM.xlsx]

## Sheet: Sammanställning
SP1	SK 1	SK 1 puls	SK 2	SK 2 puls	FK 1	FK 1 puls	FK 2	FK 2 puls	SK-MN 1	SK-MN 1 puls	SK-MN 2	SK-MN 2 puls	FK-MN 1	FK-MN 1 puls	FK-MN 2	FK-MN 2 puls		SK1/MN diff	SK2/MN diff	FK1/MN diff	FK2/MN diff		SK1/MN kvot	SK2/MN kvot	FK1/MN kvot	FK2/MN kvot
1	55.135	0.818391	86.9518	1.53679	90.2208	1.18041	101.738	1.92604	185.185	3.54785	330.792	8.91027	181.365	2.5603	172.283	4.00407		130.05	243.84	91.1438	70.5446		3.35875	3.80432	2.01023	1.69339
2	66.1951	0.565873	160.204	2.26849	78.8443	1.14764	84.1748	1.0845	204.617	3.14322	198.379	3.84019	187.364	3.76137	172.297	3.05556		138.422	38.1752	108.519	88.1223		3.09111	1.23829	2.37638	2.0469
3	67.9071	1.17567	94.4535	2.95159	90.4879	1.27698	94.7354	2.20924	177.668	2.40112	116.957	3.59644	178.722	3.17928	203.3	5.54612		109.76	22.5032	88.2342	108.565		2.61633	1.23825	1.97509	2.14598
4	68.5886	0.801106	82.875	1.53162	68.5886	0.801106	82.875	1.53162	155.913	1.42715	127.121	2.05241	185.405	3.51284	171.034	2.87925		87.3244	44.2456	116.816	88.1585		2.27316	1.53388	2.70314	2.06375
SP2
1	82.7826	1.00116	80.3258	0.661792	89.2123	1.78455	82.9887	1.36531	217.081	2.9668	174.309	1.93339	185.354	3.4808	217.839	3.8654		134.298	93.9837	96.1413	134.85		2.6223	2.17003	2.07767	2.62493
2	88.919	0.829635	74.1337	0.636202	70.5708	1.31722	80.9003	1.57972	183.576	2.08753	191.523	2.34805	186.155	4.60709	180.245	2.8224		94.6574	117.39	115.584	99.3443		2.06454	2.58349	2.63784	2.22798
3	96.434	0.861176	95.0004	0.961662	91.5937	1.90373	102.117	1.69505	224.129	3.05848	218.974	3.59382	197.991	4.42407	202.526	3.48117		127.695	123.974	106.397	100.409		2.32417	2.30498	2.16162	1.98327
4	120.912	1.26544	101.078	1.03066	95.2393	2.43617	85.3002	1.24673	236.154	3.33573	174.45	1.92212	196.542	4.64211	204.028	2.68655		115.242	73.3723	101.302	118.728		1.9531	1.7259	2.06366	2.39189
SP3
1	78.1906	0.652804	115.904	1.03532	61.3744	0.469843	67.8942	0.808858	228.336	2.80247	227.005	3.36117	205.39	2.28864	216.365	2.37684		150.146	111.101	144.016	148.471		2.92025	1.95856	3.34652	3.1868
2	226.276	3.3512	226.196	3.62967	66.9084	0.486152	75.1428	0.584435	248.292	3.69403	223.205	3.13092	179.915	1.92633	159.783	1.52097		22.0152	-2.99084	113.007	84.6402		1.09729	0.986778	2.68898	2.12639
3	120.796	1.29705	146.694	1.95385	73.8658	0.650391	80.7314	0.961775	252.086	3.29378	211.56	2.82612	176.246	1.83048	178.431	2.10105		131.289	64.8657	102.38	97.6998		2.08687	1.44218	2.38603	2.21018
4	79.6095	0.608465	114.376	1.12912	64.2301	0.607595	68.9588	0.811045	229.992	2.90325	230.274	3.45621	205.87	2.33738	215.767	2.35838		150.382	115.898	141.64	146.808		2.889	2.01331	3.2052	3.12893
SP4
1	94.8284	1.11105	94.9115	1.23838	76.9926	0.837876	83.2709	0.959544	222.223	2.9214	206.27	4.29966	193.749	2.03813	198.506	2.85324		127.395	111.359	116.757	115.236		2.34343	2.17329	2.51647	2.38386
2	225.793	2.60864	213.72	2.90446	87.4279	0.75028	97.5822	1.04045	230.547	2.80345	186.501	2.45721	221.334	2.6161	210.421	2.71901		4.75414	-27.2194	133.906	112.839		1.02106	0.87264	2.53162	2.15635
3	108.83	0.833106	96.2983	0.773694	85.169	0.690928	94.3325	1.14535	234.581	3.20741	188.734	2.64706	199.846	2.7057	189.96	2.62216		125.751	92.4357	114.677	95.6279		2.15548	1.95989	2.34646	2.01373
4
SP5
1
2	76.5545	0.500167	109.007	1.00039	105.122	2.59223	106.132	2.28282	180.923	1.94471	230.488	3.24312	240.003	5.46161	198.24	2.77571		104.368	121.481	134.881	92.1075		2.36332	2.11443	2.28309	1.86786
3	73.8977	0.743627	92.9058	1.29938	96.1357	1.54685	92.0019	1.55584	264.125	4.32831	218.851	3.12075	221.095	5.08186	199.009	4.0504		190.227	125.945	124.96	107.008		3.5742	2.35563	2.29983	2.1631
4	95.6516	1.0943	96.2949	1.51195	113.708	2.14474	112.029	2.18076	245.469	3.73559	194.392	2.45755	198.772	3.87059	204.592	3.90276		149.818	98.0967	85.0641	92.5631		2.56629	2.01871	1.74809	1.82624
SP6
1	56.4146	0.61066	75.991	0.83289	72.438	0.879562	86.098	1.17805	60.8985	0.670757	75.7105	0.801644	72.3235	0.860368	81.7119	0.974295		4.48386	-0.280479	-0.114444	-4.38609		1.07948	0.996309	0.99842	0.949057
2	82.2216	0.75749	129.173	0.991998	74.0646	0.755936	79.1246	1.42548	87.6418	0.667463	137.68	1.40046	82.9707	0.897534	86.4488	1.25023		5.42013	8.50757	8.9061	7.32428		1.06592	1.06586	1.12025	1.09257
3	63.2217	0.50382	88.9348	0.747532	71.618	0.783702	70.496	0.900305	95.5501	0.982168	74.3479	0.794328	72.1946	0.649783	88.4109	0.852131		32.3284	-14.5869	0.576599	17.9149		1.51135	0.835982	1.00805	1.25413
4	73.8437	0.779433	96.4875	0.972371	77.6032	1.0327	69.1126	0.968586	94.1232	0.814449	143.85	1.5034	154.295	2.04573	103.818	1.12881		20.2795	47.3624	76.692	34.7056		1.27463	1.49087	1.98826	1.50216
SP7
1	82.5293	1.10967	80.247	1.38778	77.3993	1.42586	84.1221	1.45042	201.54	3.4335	196.127	3.22678	195.979	3.31802	189.8	3.38019		119.011	115.88	118.58	105.678		2.44204	2.44404	2.53205	2.25625
2	148.578	1.93481	112.278	1.16934	91.3858	1.34744	85.0452	1.16061	268.609	7.0166	223.513	5.49199	201.446	3.31104	184.052	3.48266		120.03	111.235	110.06	99.0066		1.80786	1.99071	2.20435	2.16416
3	104.544	0.805495	81.8668	0.472558	71.5939	0.541909	74.8252	0.914098	181.897	2.89801	208.656	3.19701	188.861	2.15962	185.864	2.21926		77.3527	126.79	117.267	111.039		1.7399	2.54873	2.63794	2.48398
4	83.8773	0.840852	71.9694	0.840995	82.8094	1.11456	84.9233	1.71642	165.126	3.20303	127.216	1.4601	166.886	2.30953	90.275	1.09024		81.2483	55.247	84.0765	5.35173		1.96866	1.76764	2.0153	1.06302
SP8
1	70.8096	0.82485	70.6651	1.09156	74.0828	0.952679	82.9388	1.49182	206.725	2.86345	111.93	1.36141	188.419	2.63113	156.897	2.28553		135.916	41.265	114.336	73.9579		2.91945	1.58395	2.54335	1.89172
2	86.4993	1.24282	110.184	1.99745	83.1991	1.96019	91.2122	2.45044	178.843	2.76075	127.5	2.19039	186.341	3.19554	178.858	4.07297		92.3438	17.3161	103.142	87.6455		2.06757	1.15716	2.2397	1.9609
3	82.2507	0.804444	83.5166	1.04995	67.1942	0.764398	69.0828	0.971884	247.499	4.1834	125.711	1.6571	186.92	2.39348	175.392	2.46066		165.248	42.1948	119.726	106.31		3.00908	1.50523	2.78179	2.53887
4
SP9
1	37.7621	0.231094	70.2585	0.68491	68.312	0.462842	62.3745	0.290528	152.04	1.46258	156.497	1.53378	210.048	2.78415	168.113	2.02083		114.278	86.2384	141.736	105.738		4.02627	2.22744	3.07483	2.69521
2	61.3505	0.363291	101.054	0.94519	67.6784	0.446737	59.4885	0.357823	208.962	2.71147	200.911	2.10385	194.735	2.55379	160.38	1.64421		147.611	99.8576	127.056	100.891		3.40603	1.98816	2.87735	2.69598
3	48.4911	0.309816	83.7169	0.837064	71.7382	0.39367	65.555	0.360978	151.655	1.66029	157.68	1.64796	187.397	2.18967	166.547	1.76178		103.164	73.9627	115.659	100.992		3.12749	1.88349	2.61224	2.54057
4
SP10
1	74.4983	0.611935	86.309	0.654025	80.3401	0.944871	92.222	0.891798	197.333	2.25978	185.23	1.91711	209.36	2.54474	223.425	2.7661		122.835	98.9211	129.02	131.203		2.64883	2.14613	2.60592	2.42268
2	82.0079	0.600238	84.4793	0.607707	74.3265	0.980746	74.7005	1.08926	146.347	1.17954	186.318	2.13826	203.554	2.6952	199.81	2.62114		64.339	101.839	129.228	125.11		1.78455	2.20549	2.73865	2.67482
3	73.3612	0.55742	88.6692	0.937301	71.7043	1.11107	76.9388	0.813147	167.327	1.37394	174.085	1.92513	179.654	1.86089	193.052	1.94286		93.966	85.4156	107.95	116.113		2.28087	1.96331	2.50549	2.50916
4	75.1096	0.57201	83.4464	0.590474	77.6806	0.745739	80.1318	1.33913	158.16	1.42289	163.994	1.67447	195.128	2.32952	184.537	2.32648		83.0508	80.5477	117.448	104.405		2.10573	1.96526	2.51193	2.30292
SP11
1	70.3707	0.445767	95.7267	1.1574	94.2347	0.895264	95.0043	1.23136	273.302	5.85804	202	2.71156	212.962	3.06062	213.333	4.24609		202.932	106.273	118.727	118.329		3.88375	2.11018	2.25991	2.24551
2	71.1197	0.338852	99.085	0.804635	74.5588	0.553154	85.6072	1.1807	234.985	4.29194	179.37	2.2198	176.021	2.01606	179.757	2.40328		163.866	80.2846	101.463	94.1502		3.30408	1.81026	2.36084	2.09979
3	87.4962	0.589757	90.6291	1.14652	82.373	0.733401	80.7333	1.06889	280.302	6.04806	210.686	3.38477	172.414	1.87785	183.114	2.31769		192.806	120.057	90.0408	102.38		3.20359	2.3247	2.09309	2.26813
4	75.084	0.447758	78.462	1.0653	66.0644	0.662774	78.0085	1.38081	245.246	4.83007	199.041	3.06158	155.493	1.7212	217.677	3.61737		170.162	120.579	89.429	139.668		3.26628	2.53678	2.35366	2.79042
SP12
1	72.043	0.607339	71.2024	0.640956	76.7504	0.653406	62.46	0.915971	122.384	1.27482	116.505	1.03857	99.9891	0.839088	98.3852	1.66948		50.3409	45.3031	23.2387	35.9252		1.69876	1.63626	1.30278	1.57517
2	160.072	1.79653	113.413	0.916543	81.0419	0.848367	64.5162	0.8059	231.55	4.71212	196.586	3.12095	93.5461	1.31367	68.0654	0.602018		71.4783	83.1737	12.5041	3.54919		1.44654	1.73337	1.15429	1.05501
3	85.0292	0.909968	72.6817	0.728899	65.6085	0.289111	68.717	0.849828	117.17	1.22734	97.6969	1.15344	78.4245	1.02716	91.862	1.57128		32.1411	25.0152	12.816	23.145		1.378	1.34418	1.19534	1.33682
4	59.59	0.391703	72.8966	0.612755	68.2924	0.610493	63.4943	0.42771	83.7028	0.601425	105.476	1.23679	56.604	0.334001	74.6048	0.709438		24.1127	32.5796	-11.6883	11.1105		1.40464	1.44693	0.828849	1.17498
SP13
1	47.389	0.256641	48.2307	0.153953	55.9242	0.529548	63.6526	0.485619	80.9527	0.380658	57.2669	0.233727	103.672	0.866387	79.5263	0.604949		33.5636	9.03618	47.7478	15.8737		1.70826	1.18735	1.85379	1.24938
2	163.646	1.33137	107.893	0.446711	43.0168	0.31389	49.039	0.316585	131.716	0.790509	91.4428	0.473266	144.573	1.50544	86.9418	0.640697		-31.9306	-16.4503	101.556	37.9028		0.804881	0.847532	3.36085	1.77291
3	62.8551	0.411909	54.0721	0.320341	51.137	0.454875	56.8063	0.547068	182.404	1.80822	113.668	0.726934	154.203	1.9336	124.006	1.18575		119.549	59.5963	103.066	67.2001		2.90198	2.10216	3.01548	2.18297
4	62.8551	0.411909	54.0721	0.320341	51.137	0.454875	56.8063	0.547068	182.404	1.80822	113.668	0.726934	154.343	1.9019	124.571	1.2359		119.549	59.5963	103.206	67.7647		2.90198	2.10216	3.01822	2.19291
SP14
1	71.3559	0.703911	86.9901	1.66508	65.2437	0.596876	60.5721	0.62641	45.4846	0.322779	84.1388	0.962448	69.644	0.530489	77.0604	0.568871		-25.8713	-2.85128	4.40028	16.4883		0.637433	0.967223	1.06744	1.27221
2	73.7946	0.5347	97.908	1.35892	58.0559	0.287902	55.4061	0.336391	91.5461	0.834827	132.037	1.82006	80.8314	0.491335	94.0977	0.540578		17.7515	34.1295	22.7754	38.6917		1.24055	1.34859	1.3923	1.69833
3	97.7784	0.9972	115.476	2.28915	71.2225	0.516675	63.2546	0.642216	76.6647	0.523947	103.25	1.59741	70.0543	0.459313	61.8237	0.617197		-21.1137	-12.2259	-1.16819	-1.43091		0.784066	0.894127	0.983598	0.977379
4	54.8922	0.408107	78.5637	0.87005	64.1837	0.379676	74.8196	0.808924	52.8431	0.329946	112.998	1.01695	54.222	0.284447	84.1063	0.908338		-2.04904	34.434	-9.96164	9.28667		0.962672	1.43829	0.844795	1.12412
SP15
1	61.4194	0.346108	58.0192	0.421503	61.8328	0.552432	60.2662	0.70414	165.684	1.57892	136.1	1.25555	144.664	1.25568	109.332	0.969592		104.265	78.081	82.8312	49.0654		2.69759	2.34578	2.3396	1.81414
2	86.3486	0.472428	85.4875	0.570191	61.3893	0.596119	61.7452	0.794744	186.183	2.10617	157.2	1.61966	117.23	0.862982	113.522	1.11681		99.8339	71.7126	55.8408	51.777		2.15617	1.83887	1.90962	1.83856
3	61.7305	0.290679	60.7221	0.41549	54.414	0.286187	51.491	0.402523	167.442	1.50408	135.649	1.19718	119.568	0.784988	90.1562	0.674952		105.711	74.9266	65.1538	38.6651		2.71246	2.23393	2.19737	1.75091
4
SP16
1	90.684	1.21619	69.7889	1.0969	75.5803	0.888724	71.8909	1.04947	182.337	2.13199	159.334	2.03649	154.679	1.75716	159.024	1.69492		91.6531	89.5449	79.0987	87.1335		2.01069	2.28308	2.04655	2.21202
2	82.1097	0.880388	99.3172	1.79924	77.7382	0.93712	86.0367	1.51044	143.803	1.18231	167.903	1.86027	175.856	2.05285	165.752	1.92125		61.6936	68.5861	98.1183	79.7156		1.75136	1.69058	2.26216	1.92653
3	63.6846	0.8119	89.5063	1.82026	74.0451	1.00875	83.3493	1.73745	143.452	1.63204	125.79	2.1053	157.811	1.96099	137.709	1.82052		79.7669	36.2838	83.7662	54.3599		2.25253	1.40538	2.13129	1.65219
4	101.968	1.16693	104.986	1.56761	78.264	0.817269	78.2756	1.04975	164.668	2.05976	145.746	1.80748	171.576	2.39957	161.811	2.16279		62.6999	40.7608	93.3122	83.5354		1.6149	1.38825	2.19227	2.0672
SP17
1	58.7693	0.535962	80.3878	1.21175	59.6564	0.45926	66.3112	0.638109	131.383	0.892857	136.647	1.99646	133.835	1.22577	139.449	1.31094		72.6139	56.2589	74.1787	73.1379		2.23558	1.69984	2.24343	2.10295
2	89.7144	0.487251	106.895	0.775927	62.7523	0.49711	68.1585	0.940209	189.333	2.23625	178.104	2.70144	128.078	0.98309	139.126	0.940033		99.6185	71.2087	65.3255	70.9678		2.1104	1.66615	2.04101	2.04122
3	60.0007	0.510622	77.3773	0.642689	65.541	0.71727	65.3423	0.990658	177.817	2.32507	163.501	2.28704	158.978	2.36468	146.431	1.67158		117.816	86.1236	93.4369	81.0886		2.96358	2.11304	2.42563	2.24098
4	101.536	0.861096	100.82	0.96263	89.3874	1.43522	77.7852	1.05774	156.975	2.0695	161.735	2.37701	191.279	2.42293	141.417	1.22865		55.4391	60.9147	101.892	63.6318		1.54601	1.60419	2.13989	1.81804
SP18
1	93.9403	1.81452	60.4633	0.809826	68.4307	0.94079	71.9345	0.664334	166.232	3.90254	107.731	1.3985	125.842	1.64961	86.4963	0.8376		72.2916	47.2682	57.4111	14.5617		1.76955	1.78177	1.83897	1.20243
2	211.962	5.46236	159.843	2.67623	68.1087	0.798845	66.9122	0.453829	194.356	3.88978	150.755	2.52132	141.29	2.34239	148.663	1.82801		-17.6069	-9.08761	73.1808	81.7505		0.916934	0.943147	2.07447	2.22176
3	101.121	2.02661	85.7993	1.15822	76.537	1.18015	69.5794	0.875094	151.678	2.72764	116.357	1.44256	162.312	2.86527	141.01	1.45059		50.5567	30.5579	85.7745	71.4308		1.49996	1.35616	2.12069	2.02661
4
SP19
1	93.4743	1.84693	97.4221	1.48566	91.353	1.299	94.4957	1.76296	173.261	3.20131	160.029	2.23592	175.168	2.69525	176.923	3.10282		79.787	62.6067	83.8155	82.4275		1.85357	1.64263	1.91749	1.87229
2	126.262	1.35925	160.458	2.80486	68.9348	0.658088	90.6097	1.25121	158.717	2.09208	204.428	3.69012	134.657	1.6837	181.889	2.45486		32.4557	43.9695	65.7218	91.279		1.25705	1.27402	1.95339	2.00739
3	97.5108	1.71103	117.452	2.03358	95.3328	1.59344	92.0672	1.38778	152.471	2.54231	151.705	2.25916	153.029	2.29878	160.841	2.67415		54.9606	34.2525	57.6965	68.7743		1.56364	1.29163	1.60521	1.747
4
SP20
1	81.7711	1.07589	102.956	1.46421	78.7512	1.55051	79.1923	1.31998	194.959	3.04298	197.633	3.11797	195.225	2.49206	215.766	3.0472		113.188	94.6773	116.474	136.574		2.38421	1.91959	2.47901	2.72458
2	93.3879	0.813094	122.817	1.50402	96.4557	2.24313	82.0989	1.06369	237.42	3.94623	213.343	3.55954	215.448	4.9016	190.515	3.30151		144.032	90.5253	118.992	108.416		2.5423	1.73707	2.23365	2.32056
3	73.6982	0.778915	72.3026	0.391012	89.2985	1.54326	85.7336	0.961663	219.961	3.5299	183.084	2.76356	191.748	3.45696	170.921	2.16007		146.263	110.782	102.45	85.1874		2.98462	2.53219	2.14727	1.99363
4	84.8508	1.03431	87.7177	0.713821	75.5253	1.11824	72.3302	0.581296	211.45	3.33611	165.824	2.15897	201.52	4.21627	151.845	1.39417		126.599	78.1062	125.995	79.5152		2.49202	1.89043	2.66825	2.09934
SP21
1	67.006	0.748884	60.7116	0.542652	81.9872	0.964732	66.5479	0.639565	181.695	2.54744	138.106	1.20577	197.767	2.76086	167.592	1.785		114.689	77.3945	115.78	101.044		2.71163	2.27479	2.41217	2.51837
2	77.9279	0.810192	70.0247	0.616048	196.537	2.94815	164.69	1.69513	206.343	2.74976	164.322	1.7962	197.212	2.59481	164.669	1.7479		128.415	94.2978	0.674236	-0.0206698		2.64787	2.34664	1.00343	0.999874
3	68.4287	0.736169	70.8479	0.770626	70.8816	0.992996	67.7985	0.506949	197.972	2.64799	165.988	1.58048	195.403	2.77043	172.32	1.95054		129.543	95.1403	124.522	104.521		2.89311	2.34288	2.75676	2.54164
4	78.2089	0.894476	67.5206	0.577323	82.752	0.917724	79.183	0.682678	194.602	2.45297	145.431	1.14637	188.508	2.51253	157.985	1.74521		116.393	77.9099	105.756	78.8017		2.48824	2.15387	2.27799	1.99518
SP23
1	87.2583	1.86003	53.1982	0.683772	84.0454	1.3748	83.561	1.2932	84.6611	2.24461	179.348	2.08459	140.184	1.92435	160.404	2.26647		-2.59717	126.15	56.1383	76.8428		0.970236	3.37132	1.66795	1.9196
2	161.182	1.40844	167.335	3.09975	76.4555	1.10525	83.4176	0.931202	181.767	2.05377	241.296	3.69214	216.873	3.58582	176.111	2.17001		20.5852	73.9618	140.418	92.6933		1.12771	1.442	2.8366	2.1112
3	81.3063	1.36136	88.175	1.42472	93.0589	1.1253	104.672	1.82087	153.899	1.65532	155.075	1.86979	231.362	4.10318	204.215	3.62707		72.5931	66.8996	138.304	99.5433		1.89283	1.75871	2.48619	1.951
4
	SK 1	SK 1 puls	SK 2	SK 2 puls	FK 1	FK 1 puls	FK 2	FK 2 puls	SK-MN 1	SK-MN 1 puls	SK-MN 2	SK-MN 2 puls	FK-MN 1	FK-MN 1 puls	FK-MN 2	FK-MN 2 puls		SK1/MN diff	SK2/MN diff	FK1/MN diff	FK2/MN diff		SK1/MN kvot	SK2/MN kvot	FK1/MN kvot	FK2/MN kvot
Medel	88.3413	0.968555	94.9529	1.16755	77.3094	0.982493	78.5709	1.07097	177.429	2.48864	163.134	2.25592	165.147	2.35177	156.286	2.12994		89.0881	68.1814	87.8372	77.7147		2.16451	1.80523	2.17309	1.99966
SD	35.6738	0.743508	31.7536	0.703342	18.5365	0.54924	16.5027	0.488224	54.2015	1.33743	46.3169	1.22614	45.1032	1.16126	44.6045	1.06098		54.7387	44.3995	41.3796	38.9828		0.784601	0.549026	0.586063	0.498891
CI 95% övre	96.1587	1.13148	101.911	1.32168	81.3714	1.10285	82.1872	1.17796	189.307	2.78171	173.284	2.52461	175.03	2.60624	166.06	2.36244		101.083	77.9109	96.9049	86.2572		2.33644	1.92554	2.30152	2.10899
CI 95% nedre	80.5239	0.805627	87.9946	1.01343	73.2474	0.862135	74.9546	0.963988	165.552	2.19556	152.985	1.98723	155.263	2.0973	146.511	1.89745		77.0929	58.4519	78.7695	69.1722		1.99257	1.68492	2.04466	1.89034
SK/FK	0.0143829	0.886471	3.61717e-05	0.252027				SK/FK	0.00607812	0.355502	0.0952562	0.28481					SK/FK	0.81193	0.0447021			SK/FK	0.914457	0.0041399
Site	0.0136199	0.00903582			0.186274	0.0689934		Site	0.00331902	0.0885575			0.00143411	0.0255132			Site	2.18666e-05		0.000161813		Site	3.92413e-06		3.10154e-05

## Sheet: Återskapningsblad
																																									MN
	SK1_1	SK1_2	SK1_3	SK1_4		Sk1puls_1	Sk1puls_2	Sk1puls_3	Sk1puls_4		SK2_1	SK2_2	SK2_3	SK2_4		Sk2puls_1	Sk2puls_2	Sk2puls_3	Sk2puls_4		FK1_1	FK1_2	FK1_3	FK1_4		FK1puls_1	FK1puls_2	FK1puls_3	FK1puls_4		FK2_1	FK2_2	FK2_3	FK2_4		FK2puls_1	FK2puls_2	FK2puls_3	FK2puls_4		MN_SK1_1	MN_SK1_2	MN_SK1_3	MN_SK1_4		MN_Sk1puls_1	MN_Sk1puls_2	MN_Sk1puls_3	MN_Sk1puls_4
	55.135	66.1951	67.9071	68.5886		0.818391	0.565873	1.17567	0.801106		86.9518	160.204	94.4535	82.875		1.53679	2.26849	2.95159	1.53162		90.2208	78.8443	90.4879	68.5886		1.18041	1.14764	1.27698	0.801106		101.738	84.1748	94.7354	82.875		1.92604	1.0845	2.20924	1.53162		185.185	204.617	177.668	155.913		3.54785	3.14322	2.40112	1.42715
	82.7826	88.919	96.434	120.912		1.00116	0.829635	0.861176	1.26544		80.3258	74.1337	95.0004	101.078		0.661792	0.636202	0.961662	1.03066		89.2123	70.5708	91.5937	95.2393		1.78455	1.31722	1.90373	2.43617		82.9887	80.9003	102.117	85.3002		1.36531	1.57972	1.69505	1.24673		217.081	183.576	224.129	236.154		2.9668	2.08753	3.05848	3.33573
	78.1906	226.276	120.796	79.6095		0.652804	3.3512	1.29705	0.608465		115.904	226.196	146.694	114.376		1.03532	3.62967	1.95385	1.12912		61.3744	66.9084	73.8658	64.2301		0.469843	0.486152	0.650391	0.607595		67.8942	75.1428	80.7314	68.9588		0.808858	0.584435	0.961775	0.811045		228.336	248.292	252.086	229.992		2.80247	3.69403	3.29378	2.90325
	94.8284	225.793	108.83	0		1.11105	2.60864	0.833106	0		94.9115	213.72	96.2983	0		1.23838	2.90446	0.773694	0		76.9926	87.4279	85.169	0		0.837876	0.75028	0.690928	0		83.2709	97.5822	94.3325	0		0.959544	1.04045	1.14535	0		222.223	230.547	234.581	0		2.9214	2.80345	3.20741	0
	0	76.5545	73.8977	95.6516		0	0.500167	0.743627	1.0943		0	109.007	92.9058	96.2949		0	1.00039	1.29938	1.51195		0	105.122	96.1357	113.708		0	2.59223	1.54685	2.14474		0	106.132	92.0019	112.029		0	2.28282	1.55584	2.18076		0	180.923	264.125	245.469		0	1.94471	4.32831	3.73559
	56.4146	82.2216	63.2217	73.8437		0.61066	0.75749	0.50382	0.779433		75.991	129.173	88.9348	96.4875		0.83289	0.991998	0.747532	0.972371		72.438	74.0646	71.618	77.6032		0.879562	0.755936	0.783702	1.0327		86.098	79.1246	70.496	69.1126		1.17805	1.42548	0.900305	0.968586		60.8985	87.6418	95.5501	94.1232		0.670757	0.667463	0.982168	0.814449
	82.5293	148.578	104.544	83.8773		1.10967	1.93481	0.805495	0.840852		80.247	112.278	81.8668	71.9694		1.38778	1.16934	0.472558	0.840995		77.3993	91.3858	71.5939	82.8094		1.42586	1.34744	0.541909	1.11456		84.1221	85.0452	74.8252	84.9233		1.45042	1.16061	0.914098	1.71642		201.54	268.609	181.897	165.126		3.4335	7.0166	2.89801	3.20303
	70.8096	86.4993	82.2507	0		0.82485	1.24282	0.804444	0		70.6651	110.184	83.5166	0		1.09156	1.99745	1.04995	0		74.0828	83.1991	67.1942	0		0.952679	1.96019	0.764398	0		82.9388	91.2122	69.0828	0		1.49182	2.45044	0.971884	0		206.725	178.843	247.499	0		2.86345	2.76075	4.1834	0
	37.7621	61.3505	48.4911	0		0.231094	0.363291	0.309816	0		70.2585	101.054	83.7169	0		0.68491	0.94519	0.837064	0		68.312	67.6784	71.7382	0		0.462842	0.446737	0.39367	0		62.3745	59.4885	65.555	0		0.290528	0.357823	0.360978	0		152.04	208.962	151.655	0		1.46258	2.71147	1.66029	0
	74.4983	82.0079	73.3612	75.1096		0.611935	0.600238	0.55742	0.57201		86.309	84.4793	88.6692	83.4464		0.654025	0.607707	0.937301	0.590474		80.3401	74.3265	71.7043	77.6806		0.944871	0.980746	1.11107	0.745739		92.222	74.7005	76.9388	80.1318		0.891798	1.08926	0.813147	1.33913		197.333	146.347	167.327	158.16		2.25978	1.17954	1.37394	1.42289
	70.3707	71.1197	87.4962	75.084		0.445767	0.338852	0.589757	0.447758		95.7267	99.085	90.6291	78.462		1.1574	0.804635	1.14652	1.0653		94.2347	74.5588	82.373	66.0644		0.895264	0.553154	0.733401	0.662774		95.0043	85.6072	80.7333	78.0085		1.23136	1.1807	1.06889	1.38081		273.302	234.985	280.302	245.246		5.85804	4.29194	6.04806	4.83007
	72.043	160.072	85.0292	59.59		0.607339	1.79653	0.909968	0.391703		71.2024	113.413	72.6817	72.8966		0.640956	0.916543	0.728899	0.612755		76.7504	81.0419	65.6085	68.2924		0.653406	0.848367	0.289111	0.610493		62.46	64.5162	68.717	63.4943		0.915971	0.8059	0.849828	0.42771		122.384	231.55	117.17	83.7028		1.27482	4.71212	1.22734	0.601425
	47.389	163.646	62.8551	62.8551		0.256641	1.33137	0.411909	0.411909		48.2307	107.893	54.0721	54.0721		0.153953	0.446711	0.320341	0.320341		55.9242	43.0168	51.137	51.137		0.529548	0.31389	0.454875	0.454875		63.6526	49.039	56.8063	56.8063		0.485619	0.316585	0.547068	0.547068		80.9527	131.716	182.404	182.404		0.380658	0.790509	1.80822	1.80822
	71.3559	73.7946	97.7784	54.8922		0.703911	0.5347	0.9972	0.408107		86.9901	97.908	115.476	78.5637		1.66508	1.35892	2.28915	0.87005		65.2437	58.0559	71.2225	64.1837		0.596876	0.287902	0.516675	0.379676		60.5721	55.4061	63.2546	74.8196		0.62641	0.336391	0.642216	0.808924		45.4846	91.5461	76.6647	52.8431		0.322779	0.834827	0.523947	0.329946
	61.4194	86.3486	61.7305	0		0.346108	0.472428	0.290679	0		58.0192	85.4875	60.7221	0		0.421503	0.570191	0.41549	0		61.8328	61.3893	54.414	0		0.552432	0.596119	0.286187	0		60.2662	61.7452	51.491	0		0.70414	0.794744	0.402523	0		165.684	186.183	167.442	0		1.57892	2.10617	1.50408	0
	90.684	82.1097	63.6846	101.968		1.21619	0.880388	0.8119	1.16693		69.7889	99.3172	89.5063	104.986		1.0969	1.79924	1.82026	1.56761		75.5803	77.7382	74.0451	78.264		0.888724	0.93712	1.00875	0.817269		71.8909	86.0367	83.3493	78.2756		1.04947	1.51044	1.73745	1.04975		182.337	143.803	143.452	164.668		2.13199	1.18231	1.63204	2.05976
	58.7693	89.7144	60.0007	101.536		0.535962	0.487251	0.510622	0.861096		80.3878	106.895	77.3773	100.82		1.21175	0.775927	0.642689	0.96263		59.6564	62.7523	65.541	89.3874		0.45926	0.49711	0.71727	1.43522		66.3112	68.1585	65.3423	77.7852		0.638109	0.940209	0.990658	1.05774		131.383	189.333	177.817	156.975		0.892857	2.23625	2.32507	2.0695
	93.9403	211.962	101.121	0		1.81452	5.46236	2.02661	0		60.4633	159.843	85.7993	0		0.809826	2.67623	1.15822	0		68.4307	68.1087	76.537	0		0.94079	0.798845	1.18015	0		71.9345	66.9122	69.5794	0		0.664334	0.453829	0.875094	0		166.232	194.356	151.678	0		3.90254	3.88978	2.72764	0
	93.4743	126.262	97.5108	0		1.84693	1.35925	1.71103	0		97.4221	160.458	117.452	0		1.48566	2.80486	2.03358	0		91.353	68.9348	95.3328	0		1.299	0.658088	1.59344	0		94.4957	90.6097	92.0672	0		1.76296	1.25121	1.38778	0		173.261	158.717	152.471	0		3.20131	2.09208	2.54231	0
	81.7711	93.3879	73.6982	84.8508		1.07589	0.813094	0.778915	1.03431		102.956	122.817	72.3026	87.7177		1.46421	1.50402	0.391012	0.713821		78.7512	96.4557	89.2985	75.5253		1.55051	2.24313	1.54326	1.11824		79.1923	82.0989	85.7336	72.3302		1.31998	1.06369	0.961663	0.581296		194.959	237.42	219.961	211.45		3.04298	3.94623	3.5299	3.33611
	67.006	77.9279	68.4287	78.2089		0.748884	0.810192	0.736169	0.894476		60.7116	70.0247	70.8479	67.5206		0.542652	0.616048	0.770626	0.577323		81.9872	196.537	70.8816	82.752		0.964732	2.94815	0.992996	0.917724		66.5479	164.69	67.7985	79.183		0.639565	1.69513	0.506949	0.682678		181.695	206.343	197.972	194.602		2.54744	2.74976	2.64799	2.45297
	87.2583	161.182	81.3063	0		1.86003	1.40844	1.36136	0		53.1982	167.335	88.175	0		0.683772	3.09975	1.42472	0		84.0454	76.4555	93.0589	0		1.3748	1.10525	1.1253	0		83.561	83.4176	104.672	0		1.2932	0.931202	1.82087	0		84.6611	181.767	153.899	0		2.24461	2.05377	1.65532	0
Medel	69.4742	115.542	80.9261	55.299
SD	21.9068	53.5583	18.8674	41.3124
CI 95% övre	78.6285	137.922	88.8103	72.5623
CI 95% nedre	60.3199	93.1614	73.0419	38.0356
	1	2	3	4
1		0.000858952	0.0703619	0.16476
2	0.000858952		0.00823533	0.000158048
3	0.0703619	0.00823533		0.0129298
4	0.16476	0.000158048	0.0129298

## Sheet: Mätningstider
Sp1	SK	FK	SK-MN	FK-MN
1	0-20 s	22-42 s	0-20 s	60-80 s
2	0-20 s	60-80 s	120-140 s	184-204 s
3	0-20 s	60-20 s	120-140 s	190-210 s
4	0-20 s	64-84 s	144-160s	187-207 s
Sp2	SK	FK	SK-MN	FK-MN
1	0-20 s	60 - 80 s	134-154 s	177-197 s
2	0-20 s	60-80	118-138 s	177-197 s
3	20-40 s	90-110 s	120-140 s	212-222 s
4	10-30 s	60-80s	120-140 s	180 - 200 s
Sp3	SK	FK	SK-MN	FK-MN
1	0-20 s	60-80	118-138 s	178-198 s
2	0-20 s	60-80 s	118-138 s	177-197 s
3	0-20 s	60-80 s	120-140 s	180-200 s
4	33-53 s	82-102 s	130-150 s	180-200 s
Sp4	SK	FK	SK-MN	FK-MN
1	0-20 s	84-98 s	122-137 s	214-234 s
2	0-20 s	60-80 s	125-135 s	180-200 s
3	0-20 s	60-80 s	135-155 s	180-200 s
4	X	X	X	X
Sp5	SK	FK	SK-MN	FK-MN
1	X	X	X	X
2	0-20 s	60-80 s	120 - 140 s	180-200 s
3	0-20 s	60-80 s	120-140 s	180-200 s
4	0-20s	59-74s	118-138 s	180-200 s
Sp6	SK	FK	SK-MN	FK-MN
1	0-18 s	79-91 s	118-138s	177-197 s
2	0-20 s	74-90 s	133-153 s	182-202 s
3	0-20 s	92-112 s	143-163 s	178-197 s
4	0-20 s	59-79 s	138-158 s	194-214 s
Sp7	SK	FK	SK-MN	FK-MN
1	0-20 s	60-80 s	120-140 s	180-200 s
2	0-20 s	60-80 s	120-140 s	180-200 s
3	0-20 s	60-80 s	120-140 s	180-200 s
4	0-20 s	60-80 s	120-140 s	180-200 s
Sp8	SK	FK	SK-MN	FK-MN
1	0-20 s	60-80 s	120-140 s	180-200 s
2	0-20 s	60-80 s	120-140 s	180-200 s
3	0-20 s	60-80 s	129-149 s	180-200 s
4
Sp9	SK	FK	SK-MN	FK-MN
1	0-20 s	60-80 s	120-140 s	180-200 s
2	12-32 s	60-80 s	120-140 s	180-200 s
3	0-20 s	60-80 s	120-140 s	180-200 s
4
Sp10	SK	FK	SK-MN	FK-MN
1	0-20 s	60-80 s	120-140 s	180-200 s
2	0-20 s	60-80 s	120-140 s	180-200 s
3	0-20 s	60-80 s	120-140 s	186-206 s
4	0-20 s	60-80 s	120-140 s	180-200 s
Sp11	SK	FK	SK-MN	FK-MN
1	0-20 s	60-80 s	120-140 s	180-200 s
2	25-45 s	60-80 s	135-153 s	184-204 s
3	0-20 s	60-80 s	120-140 s	180-200 s
4	0-20 s	60-80 s	120-140 s	180-200 s
Sp12	SK	FK	SK-MN	FK-MN
1	10-30 s	68-88 s	180-200 s	180-200 s
2	0-20 s	60-80 s	120-140 s	180-200 s
3	0-20 s	60-80 s	120-140 s	193-209s
4	8-28 s	80-120 s	140-160s	180-200 s
Sp13	SK	FK	SK-MN	FK-MN
1	0-20 s	60-80 s	135-155 s	180-200 s
2	20-40 s	60-80 s	144-164 s	180-200 s
3	0-20 s	60-80 s	120-140 s	184-204 s
4	0-20 s	60-80 s	120-140 s	180-200 s
Sp14	SK	FK	SK-MN	FK-MN
1	0-20 s	60-80 s	120-140 s	197-217 s
2	27-57 s	88-107 s	126-146 s	180-200 s
3	62-82 s	0-20 s	180-200 s	120-140 s
4	2-20 s	82-102 s	120-140 s	195-215 s
Sp 15	SK	FK	SK-MN	FK-MN
1	15-29 s	60-80 s	130-150 s	180-200 s
2	0-20 s	77-97 s	158-175s	183-203 s
3	7-27 s	84-104 s	147-167s	184-204
4
Sp 16	SK	FK	SK-MN	FK-MN
1	0-20 s	60-80 s	120-140 s	201-221 s
2	0-20 s	60-80 s	128-148	180-200 s
3	0-20 s	60-80 s	120-140 s	180-200 s
4	0-20 s	70-90 s	120-140 s	180-200 s
Sp 17	SK	FK	SK-MN	FK-MN
1	0-20 s	60-80 s	120-140 s	180-200 s
2	0-20 s	60-80 s	120-140 s	180-200 s
3	0-20 s	80-100 s	120-140 s	180-200 s
4	0-20 s	80-100 s	120-140 s	180-200 s
Sp 18	SK	FK	SK-MN	FK-MN
1	0-20 s	60-80 s	120-140 s	180-200 s
2	14-34s	71-91	120-140 s	180-200 s
3	10-30s	72-92	126-146s	177-197s
4
Sp 19	SK	FK	SK-MN	FK-MN
1	0-20 s	60-80 s	120-140 s	180-200 s
2	0-20 s	60-80 s	120-140 s	180-200 s
3	0-20s	69-89s	122-142s	178-198s
4
Sp 20	SK	FK	SK-MN	FK-MN
1	10-30s	80-100s	120-140s	180-200s
2	7-27s	60-80s	120-140s	180-200s
3	0-20 s	60-80 s	120-140 s	180-200 s
4	0-20 s	60-80 s	120-140 s	180-200 s
Sp 21	SK	FK	SK-MN	FK-MN
1	0-20s	70-90s	120-140s	180-200s
2	30-50s	120-140	180-200s	140-160s
3	25-55s	60-80s	120-180s	180-200s
4	0-20s	70-90s	120-140s	180-200s
Sp 23	SK	FK	SK-MN	FK-MN
1	0-20s	70-90s	120-140s	180-200s
2	10-30s	70-90s	120-140s	180-200s
3	0-20s	70-90s	120-140s	180-200s
4

## Sheet: Beräkningar
																																									MN
	SK1_1	SK1_2	SK1_3	SK1_4		Sk1puls_1	Sk1puls_2	Sk1puls_3	Sk1puls_4		SK2_1	SK2_2	SK2_3	SK2_4		Sk2puls_1	Sk2puls_2	Sk2puls_3	Sk2puls_4		FK1_1	FK1_2	FK1_3	FK1_4		FK1puls_1	FK1puls_2	FK1puls_3	FK1puls_4		FK2_1	FK2_2	FK2_3	FK2_4		FK2puls_1	FK2puls_2	FK2puls_3	FK2puls_4		MN_SK1_1	MN_SK1_2	MN_SK1_3	MN_SK1_4		MN_Sk1puls_1	MN_Sk1puls_2	MN_Sk1puls_3	MN_Sk1puls_4
	55.135	66.1951	67.9071	68.5886		0.818391	0.565873	1.17567	0.801106		86.9518	160.204	94.4535	82.875		1.53679	2.26849	2.95159	1.53162		90.2208	78.8443	90.4879	68.5886		1.18041	1.14764	1.27698	0.801106		101.738	84.1748	94.7354	82.875		1.92604	1.0845	2.20924	1.53162		185.185	204.617	177.668	155.913		3.54785	3.14322	2.40112	1.42715
	82.7826	88.919	96.434	120.912		1.00116	0.829635	0.861176	1.26544		80.3258	74.1337	95.0004	101.078		0.661792	0.636202	0.961662	1.03066		89.2123	70.5708	91.5937	95.2393		1.78455	1.31722	1.90373	2.43617		82.9887	80.9003	102.117	85.3002		1.36531	1.57972	1.69505	1.24673		217.081	183.576	224.129	236.154		2.9668	2.08753	3.05848	3.33573
	78.1906	226.276	120.796	79.6095		0.652804	3.3512	1.29705	0.608465		115.904	226.196	146.694	114.376		1.03532	3.62967	1.95385	1.12912		61.3744	66.9084	73.8658	64.2301		0.469843	0.486152	0.650391	0.607595		67.8942	75.1428	80.7314	68.9588		0.808858	0.584435	0.961775	0.811045		228.336	248.292	252.086	229.992		2.80247	3.69403	3.29378	2.90325
	94.8284	225.793	108.83			1.11105	2.60864	0.833106			94.9115	213.72	96.2983			1.23838	2.90446	0.773694			76.9926	87.4279	85.169			0.837876	0.75028	0.690928			83.2709	97.5822	94.3325			0.959544	1.04045	1.14535			222.223	230.547	234.581			2.9214	2.80345	3.20741
		76.5545	73.8977	95.6516			0.500167	0.743627	1.0943			109.007	92.9058	96.2949			1.00039	1.29938	1.51195			105.122	96.1357	113.708			2.59223	1.54685	2.14474			106.132	92.0019	112.029			2.28282	1.55584	2.18076		0	180.923	264.125	245.469			1.94471	4.32831	3.73559
	56.4146	82.2216	63.2217	73.8437		0.61066	0.75749	0.50382	0.779433		75.991	129.173	88.9348	96.4875		0.83289	0.991998	0.747532	0.972371		72.438	74.0646	71.618	77.6032		0.879562	0.755936	0.783702	1.0327		86.098	79.1246	70.496	69.1126		1.17805	1.42548	0.900305	0.968586		60.8985	87.6418	95.5501	94.1232		0.670757	0.667463	0.982168	0.814449
	82.5293	148.578	104.544	83.8773		1.10967	1.93481	0.805495	0.840852		80.247	112.278	81.8668	71.9694		1.38778	1.16934	0.472558	0.840995		77.3993	91.3858	71.5939	82.8094		1.42586	1.34744	0.541909	1.11456		84.1221	85.0452	74.8252	84.9233		1.45042	1.16061	0.914098	1.71642		201.54	268.609	181.897	165.126		3.4335	7.0166	2.89801	3.20303
	70.8096	86.4993	82.2507			0.82485	1.24282	0.804444			70.6651	110.184	83.5166			1.09156	1.99745	1.04995			74.0828	83.1991	67.1942			0.952679	1.96019	0.764398			82.9388	91.2122	69.0828			1.49182	2.45044	0.971884			206.725	178.843	247.499			2.86345	2.76075	4.1834
	37.7621	61.3505	48.4911			0.231094	0.363291	0.309816			70.2585	101.054	83.7169			0.68491	0.94519	0.837064			68.312	67.6784	71.7382			0.462842	0.446737	0.39367			62.3745	59.4885	65.555			0.290528	0.357823	0.360978			152.04	208.962	151.655			1.46258	2.71147	1.66029
	74.4983	82.0079	73.3612	75.1096		0.611935	0.600238	0.55742	0.57201		86.309	84.4793	88.6692	83.4464		0.654025	0.607707	0.937301	0.590474		80.3401	74.3265	71.7043	77.6806		0.944871	0.980746	1.11107	0.745739		92.222	74.7005	76.9388	80.1318		0.891798	1.08926	0.813147	1.33913		197.333	146.347	167.327	158.16		2.25978	1.17954	1.37394	1.42289
	70.3707	71.1197	87.4962	75.084		0.445767	0.338852	0.589757	0.447758		95.7267	99.085	90.6291	78.462		1.1574	0.804635	1.14652	1.0653		94.2347	74.5588	82.373	66.0644		0.895264	0.553154	0.733401	0.662774		95.0043	85.6072	80.7333	78.0085		1.23136	1.1807	1.06889	1.38081		273.302	234.985	280.302	245.246		5.85804	4.29194	6.04806	4.83007
	72.043	160.072	85.0292	59.59		0.607339	1.79653	0.909968	0.391703		71.2024	113.413	72.6817	72.8966		0.640956	0.916543	0.728899	0.612755		76.7504	81.0419	65.6085	68.2924		0.653406	0.848367	0.289111	0.610493		62.46	64.5162	68.717	63.4943		0.915971	0.8059	0.849828	0.42771		122.384	231.55	117.17	83.7028		1.27482	4.71212	1.22734	0.601425
	47.389	163.646	62.8551	62.8551		0.256641	1.33137	0.411909	0.411909		48.2307	107.893	54.0721	54.0721		0.153953	0.446711	0.320341	0.320341		55.9242	43.0168	51.137	51.137		0.529548	0.31389	0.454875	0.454875		63.6526	49.039	56.8063	56.8063		0.485619	0.316585	0.547068	0.547068		80.9527	131.716	182.404	182.404		0.380658	0.790509	1.80822	1.80822
	71.3559	73.7946	97.7784	54.8922		0.703911	0.5347	0.9972	0.408107		86.9901	97.908	115.476	78.5637		1.66508	1.35892	2.28915	0.87005		65.2437	58.0559	71.2225	64.1837		0.596876	0.287902	0.516675	0.379676		60.5721	55.4061	63.2546	74.8196		0.62641	0.336391	0.642216	0.808924		45.4846	91.5461	76.6647	52.8431		0.322779	0.834827	0.523947	0.329946
	61.4194	86.3486	61.7305			0.346108	0.472428	0.290679			58.0192	85.4875	60.7221			0.421503	0.570191	0.41549			61.8328	61.3893	54.414			0.552432	0.596119	0.286187			60.2662	61.7452	51.491			0.70414	0.794744	0.402523			165.684	186.183	167.442			1.57892	2.10617	1.50408
	90.684	82.1097	63.6846	101.968		1.21619	0.880388	0.8119	1.16693		69.7889	99.3172	89.5063	104.986		1.0969	1.79924	1.82026	1.56761		75.5803	77.7382	74.0451	78.264		0.888724	0.93712	1.00875	0.817269		71.8909	86.0367	83.3493	78.2756		1.04947	1.51044	1.73745	1.04975		182.337	143.803	143.452	164.668		2.13199	1.18231	1.63204	2.05976
	58.7693	89.7144	60.0007	101.536		0.535962	0.487251	0.510622	0.861096		80.3878	106.895	77.3773	100.82		1.21175	0.775927	0.642689	0.96263		59.6564	62.7523	65.541	89.3874		0.45926	0.49711	0.71727	1.43522		66.3112	68.1585	65.3423	77.7852		0.638109	0.940209	0.990658	1.05774		131.383	189.333	177.817	156.975		0.892857	2.23625	2.32507	2.0695
	93.9403	211.962	101.121			1.81452	5.46236	2.02661			60.4633	159.843	85.7993			0.809826	2.67623	1.15822			68.4307	68.1087	76.537			0.94079	0.798845	1.18015			71.9345	66.9122	69.5794			0.664334	0.453829	0.875094			166.232	194.356	151.678			3.90254	3.88978	2.72764
	93.4743	126.262	97.5108			1.84693	1.35925	1.71103			97.4221	160.458	117.452			1.48566	2.80486	2.03358			91.353	68.9348	95.3328			1.299	0.658088	1.59344			94.4957	90.6097	92.0672			1.76296	1.25121	1.38778			173.261	158.717	152.471			3.20131	2.09208	2.54231
	81.7711	93.3879	73.6982	84.8508		1.07589	0.813094	0.778915	1.03431		102.956	122.817	72.3026	87.7177		1.46421	1.50402	0.391012	0.713821		78.7512	96.4557	89.2985	75.5253		1.55051	2.24313	1.54326	1.11824		79.1923	82.0989	85.7336	72.3302		1.31998	1.06369	0.961663	0.581296		194.959	237.42	219.961	211.45		3.04298	3.94623	3.5299	3.33611
	67.006	77.9279	68.4287	78.2089		0.748884	0.810192	0.736169	0.894476		60.7116	70.0247	70.8479	67.5206		0.542652	0.616048	0.770626	0.577323		81.9872	196.537	70.8816	82.752		0.964732	2.94815	0.992996	0.917724		66.5479	164.69	67.7985	79.183		0.639565	1.69513	0.506949	0.682678		181.695	206.343	197.972	194.602		2.54744	2.74976	2.64799	2.45297
	87.2583	161.182	81.3063			1.86003	1.40844	1.36136			53.1982	167.335	88.175			0.683772	3.09975	1.42472			84.0454	76.4555	93.0589			1.3748	1.10525	1.1253			83.561	83.4176	104.672			1.2932	0.931202	1.82087			84.6611	181.767	153.899			2.24461	2.05377	1.65532
Medel	72.7825	115.542	80.9261	81.1051		0.877609	1.29314	0.864897	0.771859		78.4124	123.223	88.5044	86.1044		0.974147	1.52382	1.14209	0.953135		75.4363	80.2079	76.3887	77.0311		0.93542	1.07144	0.913865	1.01859		77.1208	81.4427	77.7437	77.6022		1.03302	1.10616	1.05994	1.08868		157.895	187.549	182.625	171.789		2.3956	2.67702	2.5254	2.28867
SD	15.8455	53.5583	18.8674	17.8203		0.488255	1.2048	0.432805	0.290233		17.3464	41.6395	19.6639	16.2332		0.409243	0.967548	0.684859	0.372283		10.9595	29.2471	12.599	15.0414		0.381787	0.737111	0.454155	0.587437		12.8003	23.3051	14.5214	12.3901		0.429915	0.568357	0.488192	0.484081		67.4967	47.2399	53.4792	59.3132		1.32735	1.5047	1.27741	1.27241
CI 95% övre	79.5597	137.922	88.8103	90.1234		1.08644	1.79659	1.04576	0.918738		85.8316	140.623	96.7215	94.3195		1.14918	1.92813	1.42828	1.14154		80.1238	92.4295	81.6535	84.6431		1.09871	1.37946	1.10364	1.31588		82.5956	91.1813	83.8118	83.8725		1.2169	1.34366	1.26394	1.33366		186.101	207.289	204.973	201.805		2.96331	3.3058	3.0592	2.9326
CI 95% nedre	66.0053	93.1614	73.0419	72.0868		0.668779	0.789682	0.68404	0.624981		70.9932	105.823	80.2874	77.8892		0.799111	1.1195	0.85591	0.764734		70.7488	67.9863	71.1239	69.419		0.772127	0.763421	0.724086	0.721307		71.646	71.7042	71.6756	71.3319		0.849146	0.868662	0.855936	0.843705		129.69	167.809	160.277	141.772		1.82788	2.04825	1.99161	1.64474
	1	2	3	4		1	2	3	4		1	2	3	4		1	2	3	4		1	2	3	4		1	2	3	4		1	2	3	4		1	2	3	4		1	2	3	4		1	2	3	4
1		0.00144159	0.132526	0.159267	1		0.146305	0.928591	0.422686	1		7.16617e-05	0.0814245	0.182873	1		0.0208833	0.33329	0.873776	1		0.481058	0.792499	0.729624	1		0.450076	0.866838	0.635472	1		0.453699	0.881986	0.910475	1		0.635834	0.848629	0.72439	1		0.0996454	0.185598	0.513177	1		0.518622	0.745728	0.808737
2	0.00144159		0.00823533	0.00933424	2	0.146305		0.128586	0.0629568	2	7.16617e-05		0.00134415	0.000716076	2	0.0208833		0.139251	0.0179931	2	0.481058		0.578153	0.668225	2	0.450076		0.399107	0.810251	2	0.453699		0.531566	0.520205	2	0.635834		0.773752	0.920628	2	0.0996454		0.747824	0.39788	2	0.518622		0.720473	0.403739
3	0.132526	0.00823533		0.976814	3	0.928591	0.128586		0.439077	3	0.0814245	0.00134415		0.688148	3	0.33329	0.139251		0.287414	3	0.792499	0.578153		0.892815	3	0.866838	0.399107		0.565798	3	0.881986	0.531566		0.974842	3	0.848629	0.773752		0.860894	3	0.185598	0.747824		0.574841	3	0.745728	0.720473		0.583143
4	0.159267	0.00933424	0.976814		4	0.422686	0.0629568	0.439077		4	0.182873	0.000716076	0.688148		4	0.873776	0.0179931	0.287414		4	0.729624	0.668225	0.892815		4	0.635472	0.810251	0.565798		4	0.910475	0.520205	0.974842		4	0.72439	0.920628	0.860894		4	0.513177	0.39788	0.574841		4	0.808737	0.403739	0.583143
	SK_vs._FK					SK_vs._FK					SK_vs._FK					SK_vs._FK																									SK_vs._FK					SK_vs._FK
	0.442425	0.0191085	0.278866	0.227953		0.512223	0.497119	0.634051	0.0330285		0.733481	0.000651098	0.0138033	0.0758512		0.519036	0.108091	0.497986	0.20084																						0.571094	0.0693522	0.0493175	0.508818		0.120659	0.672873	0.597051	0.595006
[truncated: 56 more columns]

## Sheet: Jämförelser utan 2 bl.a.
	SK1+2	FK1+2			SK1+2(endast2)	FK1+2(endast2)		SK1+2_MN(endast2)	FK1+2MN(endast2)		SK1+2_MN(endast2)_diff	FK1+2MN(endast2)_diff		SK1+2_MN(endast2)_diff	FK1+2MN(endast2)_diff		SK1+2(utan 2)	FK1+2(utan 2)		SK1+2(utan 2)_MN	FK1+2(utan 2)_MN		SK1+2(utan 2)_MN_diff	FK1+2(utan 2)_MN_diff
	55.135	90.2208			66.1951	78.8443		204.617	187.364		138.422	108.519		3.09111	2.37638		55.135	90.2208		185.185	181.365		130.05	91.1438
	66.1951	78.8443			88.919	70.5708		183.576	186.155		94.6574	115.584		2.06454	2.63784		67.9071	90.4879		177.668	178.722		109.76	88.2342
	67.9071	90.4879			226.276	66.9084		248.292	179.915		22.0152	113.007		1.09729	2.68898		68.5886	68.5886		155.913	185.405		87.3244	116.816
	68.5886	68.5886			225.793	87.4279		230.547	221.334		4.75414	133.906		1.02106	2.53162
					76.5545	105.122		180.923	240.003		104.368	134.881		2.36332	2.28309
					82.2216	74.0646		87.6418	82.9707		5.42013	8.9061		1.06592	1.12025
	82.7826	89.2123			148.578	91.3858		268.609	201.446		120.03	110.06		1.80786	2.20435		82.7826	89.2123		217.081	185.354		134.298	96.1413
	88.919	70.5708			86.4993	83.1991		178.843	186.341		92.3438	103.142		2.06757	2.2397		96.434	91.5937		224.129	197.991		127.695	106.397
	96.434	91.5937			61.3505	67.6784		208.962	194.735		147.611	127.056		3.40603	2.87735		120.912	95.2393		236.154	196.542		115.242	101.302
	120.912	95.2393			82.0079	74.3265		146.347	203.554		64.339	129.228		1.78455	2.73865
					71.1197	74.5588		234.985	176.021		163.866	101.463		3.30408	2.36084
					160.072	81.0419		231.55	93.5461		71.4783	12.5041		1.44654	1.15429
	78.1906	61.3744			163.646	43.0168		131.716	144.573		-31.9306	101.556		0.804881	3.36085		78.1906	61.3744		228.336	205.39		150.146	144.016
	226.276	66.9084			73.7946	58.0559		91.5461	80.8314		17.7515	22.7754		1.24055	1.3923		120.796	73.8658		252.086	176.246		131.289	102.38
	120.796	73.8658			86.3486	61.3893		186.183	117.23		99.8339	55.8408		2.15617	1.90962		79.6095	64.2301		229.992	205.87		150.382	141.64
	79.6095	64.2301			82.1097	77.7382		143.803	175.856		61.6936	98.1183		1.75136	2.26216
					89.7144	62.7523		189.333	128.078		99.6185	65.3255		2.1104	2.04101
					211.962	68.1087		194.356	141.29		-17.6069	73.1808		0.916934	2.07447
	94.8284	76.9926			126.262	68.9348		158.717	134.657		32.4557	65.7218		1.25705	1.95339		94.8284	76.9926		222.223	193.749		127.395	116.757
	225.793	87.4279			93.3879	96.4557		237.42	215.448		144.032	118.992		2.5423	2.23365		108.83	85.169		234.581	199.846		125.751	114.677
	108.83	85.169			77.9279	196.537		206.343	197.212		128.415	0.674236		2.64787	1.00343
					161.182	76.4555		181.767	216.873		20.5852	140.418		1.12771	2.8366
					160.204	84.1748		198.379	172.297		38.1752	88.1223		1.23829	2.0469
					74.1337	80.9003		191.523	180.245		117.39	99.3443		2.58349	2.22798
					226.196	75.1428		223.205	159.783		-2.99084	84.6402		0.986778	2.12639
	76.5545	105.122			213.72	97.5822		186.501	210.421		-27.2194	112.839		0.87264	2.15635		73.8977	96.1357		264.125	221.095		190.227	124.96
	73.8977	96.1357			109.007	106.132		230.488	198.24		121.481	92.1075		2.11443	1.86786		95.6516	113.708		245.469	198.772		149.818	85.0641
	95.6516	113.708			129.173	79.1246		137.68	86.4488		8.50757	7.32428		1.06586	1.09257
					112.278	85.0452		223.513	184.052		111.235	99.0066		1.99071	2.16416
					110.184	91.2122		127.5	178.858		17.3161	87.6455		1.15716	1.9609
	56.4146	72.438			101.054	59.4885		200.911	160.38		99.8576	100.891		1.98816	2.69598		56.4146	72.438		60.8985	72.3235		4.48386	-0.114444
	82.2216	74.0646			84.4793	74.7005		186.318	199.81		101.839	125.11		2.20549	2.67482		63.2217	71.618		95.5501	72.1946		32.3284	0.576599
	63.2217	71.618			99.085	85.6072		179.37	179.757		80.2846	94.1502		1.81026	2.09979		73.8437	77.6032		94.1232	154.295		20.2795	76.692
	73.8437	77.6032			113.413	64.5162		196.586	68.0654		83.1737	3.54919		1.73337	1.05501
					107.893	49.039		91.4428	86.9418		-16.4503	37.9028		0.847532	1.77291
					97.908	55.4061		132.037	94.0977		34.1295	38.6917		1.34859	1.69833
	82.5293	77.3993			85.4875	61.7452		157.2	113.522		71.7126	51.777		1.83887	1.83856		82.5293	77.3993		201.54	195.979		119.011	118.58
	148.578	91.3858			99.3172	86.0367		167.903	165.752		68.5861	79.7156		1.69058	1.92653		104.544	71.5939		181.897	188.861		77.3527	117.267
	104.544	71.5939			106.895	68.1585		178.104	139.126		71.2087	70.9678		1.66615	2.04122		83.8773	82.8094		165.126	166.886		81.2483	84.0765
	83.8773	82.8094			159.843	66.9122		150.755	148.663		-9.08761	81.7505		0.943147	2.22176
					160.458	90.6097		204.428	181.889		43.9695	91.279		1.27402	2.00739
					122.817	82.0989		213.343	190.515		90.5253	108.416		1.73707	2.32056
	70.8096	74.0828			70.0247	164.69		164.322	164.669		94.2978	-0.0206698		2.34664	0.999874		70.8096	74.0828		206.725	188.419		135.916	114.336
	86.4993	83.1991			167.335	83.4176		241.296	176.111		73.9618	92.6933		1.442	2.1112		82.2507	67.1942		247.499	186.92		165.248	119.726
	82.2507	67.1942
				Medel	119.382	80.8253		184.293	162.388		64.9104	81.5628		1.72628	2.077
				SD	47.5683	26.1417		42.2638	43.5678		52.199	40.1944		0.667257	0.536163
	37.7621	68.312		CI 95% övre	133.438	88.5497		196.781	175.262		80.3342	93.4395		1.92344	2.23542		37.7621	68.312		152.04	210.048		114.278	141.736
	61.3505	67.6784		CI 95% nedre	105.327	73.1009		171.805	149.515		49.4865	69.6861		1.52912	1.91857		48.4911	71.7382		151.655	187.397		103.164	115.659
	48.4911	71.7382
				T.test	5.51018e-05			0.00115097			0.074391			0.00673853
	74.4983	80.3401															74.4983	80.3401		197.333	209.36		122.835	129.02
	82.0079	74.3265															73.3612	71.7043		167.327	179.654		93.966	107.95
	73.3612	71.7043															75.1096	77.6806		158.16	195.128		83.0508	117.448
	75.1096	77.6806
	70.3707	94.2347															70.3707	94.2347		273.302	212.962		202.932	118.727
	71.1197	74.5588															87.4962	82.373		280.302	172.414		192.806	90.0408
	87.4962	82.373															75.084	66.0644		245.246	155.493		170.162	89.429
	75.084	66.0644
	72.043	76.7504															72.043	76.7504		122.384	99.9891		50.3409	23.2387
	160.072	81.0419															85.0292	65.6085		117.17	78.4245		32.1411	12.816
	85.0292	65.6085															59.59	68.2924		83.7028	56.604		24.1127	-11.6883
	59.59	68.2924
	47.389	55.9242															47.389	55.9242		80.9527	103.672		33.5636	47.7478
	163.646	43.0168															62.8551	51.137		182.404	154.203		119.549	103.066
	62.8551	51.137															62.8551	51.137		182.404	154.343		119.549	103.206
	62.8551	51.137
	71.3559	65.2437															71.3559	65.2437		45.4846	69.644		-25.8713	4.40028
	73.7946	58.0559															97.7784	71.2225		76.6647	70.0543		-21.1137	-1.16819
	97.7784	71.2225															54.8922	64.1837		52.8431	54.222		-2.04904	-9.96164
	54.8922	64.1837
	61.4194	61.8328															61.4194	61.8328		165.684	144.664		104.265	82.8312
	86.3486	61.3893															61.7305	54.414		167.442	119.568		105.711	65.1538
	61.7305	54.414
	90.684	75.5803															90.684	75.5803		182.337	154.679		91.6531	79.0987
	82.1097	77.7382															63.6846	74.0451		143.452	157.811		79.7669	83.7662
	63.6846	74.0451															101.968	78.264		164.668	171.576		62.6999	93.3122
	101.968	78.264
	58.7693	59.6564															58.7693	59.6564		131.383	133.835		72.6139	74.1787
	89.7144	62.7523															60.0007	65.541		177.817	158.978		117.816	93.4369
	60.0007	65.541															101.536	89.3874		156.975	191.279		55.4391	101.892
	101.536	89.3874
	93.9403	68.4307															93.9403	68.4307		166.232	125.842		72.2916	57.4111
	211.962	68.1087															101.121	76.537		151.678	162.312		50.5567	85.7745
	101.121	76.537
	93.4743	91.353															93.4743	91.353		173.261	175.168		79.787	83.8155
	126.262	68.9348															97.5108	95.3328		152.471	153.029		54.9606	57.6965
	97.5108	95.3328
	81.7711	78.7512															81.7711	78.7512		194.959	195.225		113.188	116.474
	93.3879	96.4557															73.6982	89.2985		219.961	191.748		146.263	102.45
	73.6982	89.2985															84.8508	75.5253		211.45	201.52		126.599	125.995
	84.8508	75.5253
	67.006	81.9872															67.006	81.9872		181.695	197.767		114.689	115.78
	77.9279	196.537															68.4287	70.8816		197.972	195.403		129.543	124.522
	68.4287	70.8816															78.2089	82.752		194.602	188.508		116.393	105.756
	78.2089	82.752
	87.2583	84.0454															87.2583	84.0454		84.6611	140.184		-2.59717	56.1383
	161.182	76.4555															81.3063	93.0589		153.899	231.362		72.5931	138.304
	81.3063	93.0589
	86.9518	101.738															86.9518	101.738		330.792	172.283		243.84	70.5446
	160.204	84.1748															94.4535	94.7354		116.957	203.3		22.5032	108.565
	94.4535	94.7354															82.875	82.875		127.121	171.034		44.2456	88.1585
	82.875	82.875
	80.3258	82.9887															80.3258	82.9887		174.309	217.839		93.9837	134.85
	74.1337	80.9003															95.0004	102.117		218.974	202.526		123.974	100.409
	95.0004	102.117															101.078	85.3002		174.45	204.028		73.3723	118.728
	101.078	85.3002
	115.904	67.8942															115.904	67.8942		227.005	216.365		111.101	148.471
	226.196	75.1428															146.694	80.7314		211.56	178.431		64.8657	97.6998
	146.694	80.7314															114.376	68.9588		230.274	215.767		115.898	146.808
	114.376	68.9588
	94.9115	83.2709															94.9115	83.2709		206.27	198.506		111.359	115.236
	213.72	97.5822															96.2983	94.3325		188.734	189.96		92.4357	95.6279
	96.2983	94.3325
	109.007	106.132															92.9058	92.0019		218.851	199.009		125.945	107.008
	92.9058	92.0019															96.2949	112.029		194.392	204.592		98.0967	92.5631
	96.2949	112.029
	75.991	86.098															75.991	86.098		75.7105	81.7119		-0.280479	-4.38609
	129.173	79.1246															88.9348	70.496		74.3479	88.4109		-14.5869	17.9149
	88.9348	70.496															96.4875	69.1126		143.85	103.818		47.3624	34.7056
	96.4875	69.1126
	80.247	84.1221															80.247	84.1221		196.127	189.8		115.88	105.678
	112.278	85.0452															81.8668	74.8252		208.656	185.864		126.79	111.039
	81.8668	74.8252															71.9694	84.9233		127.216	90.275		55.247	5.35173
	71.9694	84.9233
	70.6651	82.9388															70.6651	82.9388		111.93	156.897		41.265	73.9579
	110.184	91.2122															83.5166	69.0828		125.711	175.392		42.1948	106.31
	83.5166	69.0828
	70.2585	62.3745															70.2585	62.3745		156.497	168.113		86.2384	105.738
	101.054	59.4885															83.7169	65.555		157.68	166.547		73.9627	100.992
	83.7169	65.555
	86.309	92.222															86.309	92.222		185.23	223.425		98.9211	131.203
	84.4793	74.7005															88.6692	76.9388		174.085	193.052		85.4156	116.113
	88.6692	76.9388															83.4464	80.1318		163.994	184.537		80.5477	104.405
	83.4464	80.1318
	95.7267	95.0043															95.7267	95.0043		202	213.333		106.273	118.329
	99.085	85.6072															90.6291	80.7333		210.686	183.114		120.057	102.38
	90.6291	80.7333															78.462	78.0085		199.041	217.677		120.579	139.668
	78.462	78.0085
	71.2024	62.46															71.2024	62.46		116.505	98.3852		45.3031	35.9252
	113.413	64.5162															72.6817	68.717		97.6969	91.862		25.0152	23.145
	72.6817	68.717															72.8966	63.4943		105.476	74.6048		32.5796	11.1105
	72.8966	63.4943
	48.2307	63.6526															48.2307	63.6526		57.2669	79.5263		9.03618	15.8737
	107.893	49.039															54.0721	56.8063		113.668	124.006		59.5963	67.2001
	54.0721	56.8063															54.0721	56.8063		113.668	124.571		59.5963	67.7647
	54.0721	56.8063
	86.9901	60.5721															86.9901	60.5721		84.1388	77.0604		-2.85128	16.4883
	97.908	55.4061															115.476	63.2546		103.25	61.8237		-12.2259	-1.43091
	115.476	63.2546															78.5637	74.8196		112.998	84.1063		34.434	9.28667
	78.5637	74.8196
	58.0192	60.2662															58.0192	60.2662		136.1	109.332		78.081	49.0654
	85.4875	61.7452															60.7221	51.491		135.649	90.1562		74.9266	38.6651
	60.7221	51.491
	69.7889	71.8909															69.7889	71.8909		159.334	159.024		89.5449	87.1335
	99.3172	86.0367															89.5063	83.3493		125.79	137.709		36.2838	54.3599
	89.5063	83.3493															104.986	78.2756		145.746	161.811		40.7608	83.5354
	104.986	78.2756
	80.3878	66.3112															80.3878	66.3112		136.647	139.449		56.2589	73.1379
	106.895	68.1585															77.3773	65.3423		163.501	146.431		86.1236	81.0886
	77.3773	65.3423															100.82	77.7852		161.735	141.417		60.9147	63.6318
	100.82	77.7852
	60.4633	71.9345															60.4633	71.9345		107.731	86.4963		47.2682	14.5617
	159.843	66.9122															85.7993	69.5794		116.357	141.01		30.5579	71.4308
	85.7993	69.5794
	97.4221	94.4957															97.4221	94.4957		160.029	176.923		62.6067	82.4275
	160.458	90.6097															117.452	92.0672		151.705	160.841		34.2525	68.7743
	117.452	92.0672
	102.956	79.1923															102.956	79.1923		197.633	215.766		94.6773	136.574
	122.817	82.0989															72.3026	85.7336		183.084	170.921		110.782	85.1874
	72.3026	85.7336															87.7177	72.3302		165.824	151.845		78.1062	79.5152
	87.7177	72.3302
	60.7116	66.5479															60.7116	66.5479		138.106	167.592		77.3945	101.044
	70.0247	164.69															70.8479	67.7985		165.988	172.32		95.1403	104.521
	70.8479	67.7985															67.5206	79.183		145.431	157.985		77.9099	78.8017
	67.5206	79.183
	53.1982	83.561															53.1982	83.561		179.348	160.404		126.15	76.8428
	167.335	83.4176															88.175	104.672		155.075	204.215		66.8996	99.5433
	88.175	104.672
	SK1+2	FK1+2
Medel	91.6471	77.9401															81.1268	76.8458		164.967	160.082		83.8405	83.2361
SD	33.8272	17.5053															18.1676	12.7969		52.834	45.6104		49.4608	40.6321
CI 95% övre	96.8887	80.6526															84.433	79.1746		174.582	168.382		92.8415	90.6304
CI 95% nedre	86.4055	75.2277															77.8206	74.517		155.353	151.782		74.8396	75.8418
T.test	4.63196e-06																0.00889245			0.135717			0.85718

## Sheet: >45 Gy
	SK 1	SK 1 puls	SK 2	SK 2 puls	FK 1	FK 1 puls	FK 2	FK 2 puls	SK-MN 1	SK-MN 1 puls	SK-MN 2	SK-MN 2 puls	FK-MN 1	FK-MN 1 puls	FK-MN 2	FK-MN 2 puls		SK1/MN diff	SK2/MN diff	FK1/MN diff	FK2/MN diff		SK1/MN kvot	SK2/MN kvot	FK1/MN kvot	FK2/MN kvot
Medel	101.356	1.078	104.314	1.23479	71.1688	0.775804	76.689	0.945407	179.866	2.15117	170.002	2.16243	173.316	2.1073	164.937	2.03884		78.5103	65.688	102.147	88.2484		1.99507	1.79687	2.48104	2.14692
SD	48.0798	0.78057	48.1071	0.994726	14.3872	0.346701	15.715	0.393289	45.5244	0.844249	45.9975	1.08863	36.0122	0.786444	44.3392	0.845748		51.4361	41.3131	30.8629	34.5444		0.687551	0.564704	0.50002	0.431985
CI 95% övre	120.592	1.39029	123.561	1.63276	76.9249	0.914513	82.9763	1.10276	198.08	2.48894	188.405	2.59797	187.723	2.42194	182.677	2.37721		99.0891	82.2167	114.495	102.069		2.27015	2.0228	2.68109	2.31975
CI 95% nedre	82.1199	0.765706	85.0673	0.836813	65.4127	0.637095	70.4017	0.788058	161.653	1.8134	151.599	1.72689	158.908	1.79266	147.198	1.70047		57.9316	49.1593	89.799	74.4278		1.71999	1.57094	2.28099	1.97409
SK/FK	0.0051297	0.0608104	0.00567219	0.155688				SK/FK	0.439036	0.828645	0.422373	0.495745					SK/FK	0.0388158	0.00940418			SK/FK	0.00315726	0.0111729
Site	0.492865	0.205774			5.69457e-05	0.00405724		Site	0.229168	0.944466			0.0930442	0.521504			Site	0.140872		0.00622446		Site	0.150928		0.000455166
SP3	SK 1	SK 1 puls	SK 2	SK 2 puls	FK 1	FK 1 puls	FK 2	FK 2 puls	SK-MN 1	SK-MN 1 puls	SK-MN 2	SK-MN 2 puls	FK-MN 1	FK-MN 1 puls	FK-MN 2	FK-MN 2 puls		SK1/MN diff	SK2/MN diff	FK1/MN diff	FK2/MN diff		SK1/MN kvot	SK2/MN kvot	FK1/MN kvot	FK2/MN kvot
1	78.1906	0.652804	115.904	1.03532	61.3744	0.469843	67.8942	0.808858	228.336	2.80247	227.005	3.36117	205.39	2.28864	216.365	2.37684		150.146	111.101	144.016	148.471		2.92025	1.95856	3.34652	3.1868
2	226.276	3.3512	226.196	3.62967	66.9084	0.486152	75.1428	0.584435	248.292	3.69403	223.205	3.13092	179.915	1.92633	159.783	1.52097		22.0152	-2.99084	113.007	84.6402		1.09729	0.986778	2.68898	2.12639
3	120.796	1.29705	146.694	1.95385	73.8658	0.650391	80.7314	0.961775	252.086	3.29378	211.56	2.82612	176.246	1.83048	178.431	2.10105		131.289	64.8657	102.38	97.6998		2.08687	1.44218	2.38603	2.21018
4	79.6095	0.608465	114.376	1.12912	64.2301	0.607595	68.9588	0.811045	229.992	2.90325	230.274	3.45621	205.87	2.33738	215.767	2.35838		150.382	115.898	141.64	146.808		2.889	2.01331	3.2052	3.12893
SP4
1	94.8284	1.11105	94.9115	1.23838	76.9926	0.837876	83.2709	0.959544	222.223	2.9214	206.27	4.29966	193.749	2.03813	198.506	2.85324		127.395	111.359	116.757	115.236		2.34343	2.17329	2.51647	2.38386
2	225.793	2.60864	213.72	2.90446	87.4279	0.75028	97.5822	1.04045	230.547	2.80345	186.501	2.45721	221.334	2.6161	210.421	2.71901		4.75414	-27.2194	133.906	112.839		1.02106	0.87264	2.53162	2.15635
3	108.83	0.833106	96.2983	0.773694	85.169	0.690928	94.3325	1.14535	234.581	3.20741	188.734	2.64706	199.846	2.7057	189.96	2.62216		125.751	92.4357	114.677	95.6279		2.15548	1.95989	2.34646	2.01373
4
SP10
1	74.4983	0.611935	86.309	0.654025	80.3401	0.944871	92.222	0.891798	197.333	2.25978	185.23	1.91711	209.36	2.54474	223.425	2.7661		122.835	98.9211	129.02	131.203		2.64883	2.14613	2.60592	2.42268
2	82.0079	0.600238	84.4793	0.607707	74.3265	0.980746	74.7005	1.08926	146.347	1.17954	186.318	2.13826	203.554	2.6952	199.81	2.62114		64.339	101.839	129.228	125.11		1.78455	2.20549	2.73865	2.67482
3	73.3612	0.55742	88.6692	0.937301	71.7043	1.11107	76.9388	0.813147	167.327	1.37394	174.085	1.92513	179.654	1.86089	193.052	1.94286		93.966	85.4156	107.95	116.113		2.28087	1.96331	2.50549	2.50916
4	75.1096	0.57201	83.4464	0.590474	77.6806	0.745739	80.1318	1.33913	158.16	1.42289	163.994	1.67447	195.128	2.32952	184.537	2.32648		83.0508	80.5477	117.448	104.405		2.10573	1.96526	2.51193	2.30292
SP13
1	47.389	0.256641	48.2307	0.153953	55.9242	0.529548	63.6526	0.485619	80.9527	0.380658	57.2669	0.233727	103.672	0.866387	79.5263	0.604949		33.5636	9.03618	47.7478	15.8737		1.70826	1.18735	1.85379	1.24938
2	163.646	1.33137	107.893	0.446711	43.0168	0.31389	49.039	0.316585	131.716	0.790509	91.4428	0.473266	144.573	1.50544	86.9418	0.640697		-31.9306	-16.4503	101.556	37.9028		0.804881	0.847532	3.36085	1.77291
3	62.8551	0.411909	54.0721	0.320341	51.137	0.454875	56.8063	0.547068	182.404	1.80822	113.668	0.726934	154.203	1.9336	124.006	1.18575		119.549	59.5963	103.066	67.2001		2.90198	2.10216	3.01548	2.18297
4	62.8551	0.411909	54.0721	0.320341	51.137	0.454875	56.8063	0.547068	182.404	1.80822	113.668	0.726934	154.343	1.9019	124.571	1.2359		119.549	59.5963	103.206	67.7647		2.90198	2.10216	3.01822	2.19291
SP15
1	61.4194	0.346108	58.0192	0.421503	61.8328	0.552432	60.2662	0.70414	165.684	1.57892	136.1	1.25555	144.664	1.25568	109.332	0.969592		104.265	78.081	82.8312	49.0654		2.69759	2.34578	2.3396	1.81414
2	86.3486	0.472428	85.4875	0.570191	61.3893	0.596119	61.7452	0.794744	186.183	2.10617	157.2	1.61966	117.23	0.862982	113.522	1.11681		99.8339	71.7126	55.8408	51.777		2.15617	1.83887	1.90962	1.83856
3	61.7305	0.290679	60.7221	0.41549	54.414	0.286187	51.491	0.402523	167.442	1.50408	135.649	1.19718	119.568	0.784988	90.1562	0.674952		105.711	74.9266	65.1538	38.6651		2.71246	2.23393	2.19737	1.75091
4
SP19
1	93.4743	1.84693	97.4221	1.48566	91.353	1.299	94.4957	1.76296	173.261	3.20131	160.029	2.23592	175.168	2.69525	176.923	3.10282		79.787	62.6067	83.8155	82.4275		1.85357	1.64263	1.91749	1.87229
2	126.262	1.35925	160.458	2.80486	68.9348	0.658088	90.6097	1.25121	158.717	2.09208	204.428	3.69012	134.657	1.6837	181.889	2.45486		32.4557	43.9695	65.7218	91.279		1.25705	1.27402	1.95339	2.00739
3	97.5108	1.71103	117.452	2.03358	95.3328	1.59344	92.0672	1.38778	152.471	2.54231	151.705	2.25916	153.029	2.29878	160.841	2.67415		54.9606	34.2525	57.6965	68.7743		1.56364	1.29163	1.60521	1.747
4
SP23
1	87.2583	1.86003	53.1982	0.683772	84.0454	1.3748	83.561	1.2932	84.6611	2.24461	179.348	2.08459	140.184	1.92435	160.404	2.26647		-2.59717	126.15	56.1383	76.8428		0.970236	3.37132	1.66795	1.9196
2	161.182	1.40844	167.335	3.09975	76.4555	1.10525	83.4176	0.931202	181.767	2.05377	241.296	3.69214	216.873	3.58582	176.111	2.17001		20.5852	73.9618	140.418	92.6933		1.12771	1.442	2.8366	2.1112
3	81.3063	1.36136	88.175	1.42472	93.0589	1.1253	104.672	1.82087	153.899	1.65532	155.075	1.86979	231.362	4.10318	204.215	3.62707		72.5931	66.8996	138.304	99.5433		1.89283	1.75871	2.48619	1.951
4
Endast 3	SK 1	SK 1 puls	SK 2	SK 2 puls	FK 1	FK 1 puls	FK 2	FK 2 puls	SK-MN 1	SK-MN 1 puls	SK-MN 2	SK-MN 2 puls	FK-MN 1	FK-MN 1 puls	FK-MN 2	FK-MN 2 puls		SK1/MN diff	SK2/MN diff	FK1/MN diff	FK2/MN diff		SK1/MN kvot	SK2/MN kvot	FK1/MN kvot	FK2/MN kvot		Endast 4	SK 1	SK 1 puls	SK 2	SK 2 puls	FK 1	FK 1 puls	FK 2	FK 2 puls	SK-MN 1	SK-MN 1 puls	SK-MN 2	SK-MN 2 puls	FK-MN 1	FK-MN 1 puls	FK-MN 2	FK-MN 2 puls		SK1/MN diff	SK2/MN diff	FK1/MN diff	FK2/MN diff
	120.796	1.29705	146.694	1.95385	73.8658	0.650391	80.7314	0.961775	252.086	3.29378	211.56	2.82612	176.246	1.83048	178.431	2.10105		131.289	64.8657	102.38	97.6998		2.08687	1.44218	2.38603	2.21018			79.6095	0.608465	114.376	1.12912	64.2301	0.607595	68.9588	0.811045	229.992	2.90325	230.274	3.45621	205.87	2.33738	215.767	2.35838		150.382	115.898	141.64	146.808
	108.83	0.833106	96.2983	0.773694	85.169	0.690928	94.3325	1.14535	234.581	3.20741	188.734	2.64706	199.846	2.7057	189.96	2.62216		125.751	92.4357	114.677	95.6279		2.15548	1.95989	2.34646	2.01373			75.1096	0.57201	83.4464	0.590474	77.6806	0.745739	80.1318	1.33913	158.16	1.42289	163.994	1.67447	195.128	2.32952	184.537	2.32648		83.0508	80.5477	117.448	104.405
	73.3612	0.55742	88.6692	0.937301	71.7043	1.11107	76.9388	0.813147	167.327	1.37394	174.085	1.92513	179.654	1.86089	193.052	1.94286		93.966	85.4156	107.95	116.113		2.28087	1.96331	2.50549	2.50916			62.8551	0.411909	54.0721	0.320341	51.137	0.454875	56.8063	0.547068	182.404	1.80822	113.668	0.726934	154.343	1.9019	124.571	1.2359		119.549	59.5963	103.206	67.7647
	62.8551	0.411909	54.0721	0.320341	51.137	0.454875	56.8063	0.547068	182.404	1.80822	113.668	0.726934	154.203	1.9336	124.006	1.18575		119.549	59.5963	103.066	67.2001		2.90198	2.10216	3.01548	2.18297
	61.7305	0.290679	60.7221	0.41549	54.414	0.286187	51.491	0.402523	167.442	1.50408	135.649	1.19718	119.568	0.784988	90.1562	0.674952		105.711	74.9266	65.1538	38.6651		2.71246	2.23393	2.19737	1.75091
	97.5108	1.71103	117.452	2.03358	95.3328	1.59344	92.0672	1.38778	152.471	2.54231	151.705	2.25916	153.029	2.29878	160.841	2.67415		54.9606	34.2525	57.6965	68.7743		1.56364	1.29163	1.60521	1.747
	81.3063	1.36136	88.175	1.42472	93.0589	1.1253	104.672	1.82087	153.899	1.65532	155.075	1.86979	231.362	4.10318	204.215	3.62707		72.5931	66.8996	138.304	99.5433		1.89283	1.75871	2.48619	1.951
Medel	86.6272	0.923221	93.1547	1.12271	74.9545	0.844598	79.577	1.01122	187.173	2.19787	161.496	1.92163	173.415	2.2168	162.952	2.11828		100.546	68.3417	98.4609	83.3748		2.22773	1.82169	2.36318	2.05214		Medel	72.5247	0.530795	83.9647	0.679977	64.3493	0.602736	68.6323	0.899081	190.185	2.04479	169.312	1.95254	185.114	2.1896	174.958	1.97358		117.661	85.3473	120.764	106.326
	SK1vs.FK1																	1vs.2	SK_vs._FK	1vs.2	SK_vs._FK		1vs.2	SK_vs._FK	1vs.2	SK_vs._FK			SK1vs.FK1																	1vs.2	SK_vs._FK	1vs.2	SK_vs._FK
	0.153515	0.583326	0.223925	0.596979					0.492287	0.96906	0.907956	0.547466						0.0112042	0.880071	0.0967924	0.177982		0.00467857	0.328069	0.0481339	0.186511			0.274019	0.303742	0.417871	0.550586					0.832056	0.766204	0.64321	0.973481						0.191302	0.862413	0.343911	0.0891287
Endast 3 sammanslagen	SK	SK_puls	FK	FK_puls		SK_MN	SK_puls_MN	FK_MN	FK_puls_MN		SK_diff	FK_diff		SK_kvot	FK_kvot													Endast 4 sammanslagen	SK	SK_puls	FK	FK_puls		SK_MN	SK_puls_MN	FK_MN	FK_puls_MN		SK_diff	FK_diff		SK_kvot	FK_kvot
1	120.796	1.29705	73.8658	0.650391	3	252.086	3.29378	176.246	1.83048	2	131.289	102.38	4	2.08687	2.38603													1	79.6095	0.608465	64.2301	0.607595	3	229.992	2.90325	205.87	2.33738	2	150.382	141.64	4	2.889	3.2052
1	108.83	0.833106	85.169	0.690928	3	234.581	3.20741	199.846	2.7057	2	125.751	114.677	4	2.15548	2.34646													1	75.1096	0.57201	77.6806	0.745739	3	158.16	1.42289	195.128	2.32952	2	83.0508	117.448	4	2.10573	2.51193
1	73.3612	0.55742	71.7043	1.11107	3	167.327	1.37394	179.654	1.86089	2	93.966	107.95	4	2.28087	2.50549													1	62.8551	0.411909	51.137	0.454875	3	182.404	1.80822	154.343	1.9019	2	119.549	103.206	4	2.90198	3.01822
1	62.8551	0.411909	51.137	0.454875	3	182.404	1.80822	154.203	1.9336	2	119.549	103.066	4	2.90198	3.01548													1	114.376	1.12912	68.9588	0.811045	3	230.274	3.45621	215.767	2.35838	2	115.898	146.808	4	2.01331	3.12893
1	61.7305	0.290679	54.414	0.286187	3	167.442	1.50408	119.568	0.784988	2	105.711	65.1538	4	2.71246	2.19737													1	83.4464	0.590474	80.1318	1.33913	3	163.994	1.67447	184.537	2.32648	2	80.5477	104.405	4	1.96526	2.30292
1	97.5108	1.71103	95.3328	1.59344	3	152.471	2.54231	153.029	2.29878	2	54.9606	57.6965	4	1.56364	1.60521													1	54.0721	0.320341	56.8063	0.547068	3	113.668	0.726934	124.571	1.2359	2	59.5963	67.7647	4	2.10216	2.19291
1	81.3063	1.36136	93.0589	1.1253	3	153.899	1.65532	231.362	4.10318	2	72.5931	138.304	4	1.89283	2.48619
1	146.694	1.95385	80.7314	0.961775	3	211.56	2.82612	178.431	2.10105	2	64.8657	97.6998	4	1.44218	2.21018
1	96.2983	0.773694	94.3325	1.14535	3	188.734	2.64706	189.96	2.62216	2	92.4357	95.6279	4	1.95989	2.01373
1	88.6692	0.937301	76.9388	0.813147	3	174.085	1.92513	193.052	1.94286	2	85.4156	116.113	4	1.96331	2.50916
1	54.0721	0.320341	56.8063	0.547068	3	113.668	0.726934	124.006	1.18575	2	59.5963	67.2001	4	2.10216	2.18297
1	60.7221	0.41549	51.491	0.402523	3	135.649	1.19718	90.1562	0.674952	2	74.9266	38.6651	4	2.23393	1.75091
1	117.452	2.03358	92.0672	1.38778	3	151.705	2.25916	160.841	2.67415	2	34.2525	68.7743	4	1.29163	1.747
1	88.175	1.42472	104.672	1.82087	3	155.075	1.86979	204.215	3.62707	2	66.8996	99.5433	4	1.75871	1.951
Medel	89.8909	1.02297	77.2658	0.927907		174.335	2.05975	168.184	2.16754		84.4437	90.9179		2.02471	2.20766													Medel	78.2447	0.605386	66.4908	0.750908		179.749	1.99866	180.036	2.08159		101.504	113.545		2.32957	2.72668
	SK_vs._FK																												SK_vs._FK
	0.052446	0.427668				0.583679	0.696772				0.448139			0.0820067															0.171976	0.357162				0.97977	0.803565				0.22295			0.0481768

## Sheet: <45 Gy
	SK 1	SK 1 puls	SK 2	SK 2 puls	FK 1	FK 1 puls	FK 2	FK 2 puls	SK-MN 1	SK-MN 1 puls	SK-MN 2	SK-MN 2 puls	FK-MN 1	FK-MN 1 puls	FK-MN 2	FK-MN 2 puls		SK1/MN diff	SK2/MN diff	FK1/MN diff	FK2/MN diff		SK1/MN kvot	SK2/MN kvot	FK1/MN kvot	FK2/MN kvot
Medel	82.7637	0.921651	90.9409	1.13874	79.9411	1.07107	79.3774	1.12479	176.385	2.63326	160.191	2.29599	161.646	2.45654	152.578	2.16899		93.6214	69.25	81.7046	73.2003		2.23712	1.80881	2.04111	1.93655
SD	27.4894	0.729224	20.636	0.542175	19.5825	0.596995	16.9026	0.517556	57.8739	1.48331	46.5531	1.28779	48.3535	1.28105	44.5976	1.14569		55.9258	45.9773	43.9713	40.182		0.817706	0.547325	0.574175	0.515699
CI 95% övre	89.9636	1.11265	96.3458	1.28074	85.0701	1.22744	83.8045	1.26035	191.543	3.02177	172.384	2.63328	174.31	2.79207	164.258	2.46906		108.269	81.2922	93.2213	83.7246		2.45129	1.95216	2.1915	2.07162
CI 95% nedre	75.5638	0.730655	85.536	0.996733	74.8121	0.914711	74.9503	0.989233	161.227	2.24476	147.998	1.95869	148.981	2.12102	140.897	1.86891		78.9735	57.2078	70.1878	62.6759		2.02295	1.66546	1.89073	1.80148
SK/FK	0.546193	0.000997077	0.0405121	0.0969767				SK/FK	0.468323	0.24077	0.678819	0.746106					SK/FK	0.232834	0.591831			SK/FK	0.083105	0.292139
Site	0.0160564	0.00517616			0.205698	0.162201		Site	0.232267	0.802327			0.0202511	0.137467			Site	0.014022		0.00768102		Site	0.00144158		0.00672671
SP1	SK 1	SK 1 puls	SK 2	SK 2 puls	FK 1	FK 1 puls	FK 2	FK 2 puls	SK-MN 1	SK-MN 1 puls	SK-MN 2	SK-MN 2 puls	FK-MN 1	FK-MN 1 puls	FK-MN 2	FK-MN 2 puls		SK1/MN diff	SK2/MN diff	FK1/MN diff	FK2/MN diff		SK1/MN kvot	SK2/MN kvot	FK1/MN kvot	FK2/MN kvot
1	55.135	0.818391	86.9518	1.53679	90.2208	1.18041	101.738	1.92604	185.185	3.54785	330.792	8.91027	181.365	2.5603	172.283	4.00407		130.05	243.84	91.1438	70.5446		3.35875	3.80432	2.01023	1.69339
2	66.1951	0.565873	160.204	2.26849	78.8443	1.14764	84.1748	1.0845	204.617	3.14322	198.379	3.84019	187.364	3.76137	172.297	3.05556		138.422	38.1752	108.519	88.1223		3.09111	1.23829	2.37638	2.0469
3	67.9071	1.17567	94.4535	2.95159	90.4879	1.27698	94.7354	2.20924	177.668	2.40112	116.957	3.59644	178.722	3.17928	203.3	5.54612		109.76	22.5032	88.2342	108.565		2.61633	1.23825	1.97509	2.14598
4	68.5886	0.801106	82.875	1.53162	68.5886	0.801106	82.875	1.53162	155.913	1.42715	127.121	2.05241	185.405	3.51284	171.034	2.87925		87.3244	44.2456	116.816	88.1585		2.27316	1.53388	2.70314	2.06375
SP2
1	82.7826	1.00116	80.3258	0.661792	89.2123	1.78455	82.9887	1.36531	217.081	2.9668	174.309	1.93339	185.354	3.4808	217.839	3.8654		134.298	93.9837	96.1413	134.85		2.6223	2.17003	2.07767	2.62493
2	88.919	0.829635	74.1337	0.636202	70.5708	1.31722	80.9003	1.57972	183.576	2.08753	191.523	2.34805	186.155	4.60709	180.245	2.8224		94.6574	117.39	115.584	99.3443		2.06454	2.58349	2.63784	2.22798
3	96.434	0.861176	95.0004	0.961662	91.5937	1.90373	102.117	1.69505	224.129	3.05848	218.974	3.59382	197.991	4.42407	202.526	3.48117		127.695	123.974	106.397	100.409		2.32417	2.30498	2.16162	1.98327
4	120.912	1.26544	101.078	1.03066	95.2393	2.43617	85.3002	1.24673	236.154	3.33573	174.45	1.92212	196.542	4.64211	204.028	2.68655		115.242	73.3723	101.302	118.728		1.9531	1.7259	2.06366	2.39189
SP5
1
2	76.5545	0.500167	109.007	1.00039	105.122	2.59223	106.132	2.28282	180.923	1.94471	230.488	3.24312	240.003	5.46161	198.24	2.77571		104.368	121.481	134.881	92.1075		2.36332	2.11443	2.28309	1.86786
3	73.8977	0.743627	92.9058	1.29938	96.1357	1.54685	92.0019	1.55584	264.125	4.32831	218.851	3.12075	221.095	5.08186	199.009	4.0504		190.227	125.945	124.96	107.008		3.5742	2.35563	2.29983	2.1631
4	95.6516	1.0943	96.2949	1.51195	113.708	2.14474	112.029	2.18076	245.469	3.73559	194.392	2.45755	198.772	3.87059	204.592	3.90276		149.818	98.0967	85.0641	92.5631		2.56629	2.01871	1.74809	1.82624
SP6
1	56.4146	0.61066	75.991	0.83289	72.438	0.879562	86.098	1.17805	60.8985	0.670757	75.7105	0.801644	72.3235	0.860368	81.7119	0.974295		4.48386	-0.280479	-0.114444	-4.38609		1.07948	0.996309	0.99842	0.949057
2	82.2216	0.75749	129.173	0.991998	74.0646	0.755936	79.1246	1.42548	87.6418	0.667463	137.68	1.40046	82.9707	0.897534	86.4488	1.25023		5.42013	8.50757	8.9061	7.32428		1.06592	1.06586	1.12025	1.09257
3	63.2217	0.50382	88.9348	0.747532	71.618	0.783702	70.496	0.900305	95.5501	0.982168	74.3479	0.794328	72.1946	0.649783	88.4109	0.852131		32.3284	-14.5869	0.576599	17.9149		1.51135	0.835982	1.00805	1.25413
4	73.8437	0.779433	96.4875	0.972371	77.6032	1.0327	69.1126	0.968586	94.1232	0.814449	143.85	1.5034	154.295	2.04573	103.818	1.12881		20.2795	47.3624	76.692	34.7056		1.27463	1.49087	1.98826	1.50216
SP7
1	82.5293	1.10967	80.247	1.38778	77.3993	1.42586	84.1221	1.45042	201.54	3.4335	196.127	3.22678	195.979	3.31802	189.8	3.38019		119.011	115.88	118.58	105.678		2.44204	2.44404	2.53205	2.25625
2	148.578	1.93481	112.278	1.16934	91.3858	1.34744	85.0452	1.16061	268.609	7.0166	223.513	5.49199	201.446	3.31104	184.052	3.48266		120.03	111.235	110.06	99.0066		1.80786	1.99071	2.20435	2.16416
3	104.544	0.805495	81.8668	0.472558	71.5939	0.541909	74.8252	0.914098	181.897	2.89801	208.656	3.19701	188.861	2.15962	185.864	2.21926		77.3527	126.79	117.267	111.039		1.7399	2.54873	2.63794	2.48398
4	83.8773	0.840852	71.9694	0.840995	82.8094	1.11456	84.9233	1.71642	165.126	3.20303	127.216	1.4601	166.886	2.30953	90.275	1.09024		81.2483	55.247	84.0765	5.35173		1.96866	1.76764	2.0153	1.06302
SP8
1	70.8096	0.82485	70.6651	1.09156	74.0828	0.952679	82.9388	1.49182	206.725	2.86345	111.93	1.36141	188.419	2.63113	156.897	2.28553		135.916	41.265	114.336	73.9579		2.91945	1.58395	2.54335	1.89172
2	86.4993	1.24282	110.184	1.99745	83.1991	1.96019	91.2122	2.45044	178.843	2.76075	127.5	2.19039	186.341	3.19554	178.858	4.07297		92.3438	17.3161	103.142	87.6455		2.06757	1.15716	2.2397	1.9609
3	82.2507	0.804444	83.5166	1.04995	67.1942	0.764398	69.0828	0.971884	247.499	4.1834	125.711	1.6571	186.92	2.39348	175.392	2.46066		165.248	42.1948	119.726	106.31		3.00908	1.50523	2.78179	2.53887
4
SP9
1	37.7621	0.231094	70.2585	0.68491	68.312	0.462842	62.3745	0.290528	152.04	1.46258	156.497	1.53378	210.048	2.78415	168.113	2.02083		114.278	86.2384	141.736	105.738		4.02627	2.22744	3.07483	2.69521
2	61.3505	0.363291	101.054	0.94519	67.6784	0.446737	59.4885	0.357823	208.962	2.71147	200.911	2.10385	194.735	2.55379	160.38	1.64421		147.611	99.8576	127.056	100.891		3.40603	1.98816	2.87735	2.69598
3	48.4911	0.309816	83.7169	0.837064	71.7382	0.39367	65.555	0.360978	151.655	1.66029	157.68	1.64796	187.397	2.18967	166.547	1.76178		103.164	73.9627	115.659	100.992		3.12749	1.88349	2.61224	2.54057
4
SP11
1	70.3707	0.445767	95.7267	1.1574	94.2347	0.895264	95.0043	1.23136	273.302	5.85804	202	2.71156	212.962	3.06062	213.333	4.24609		202.932	106.273	118.727	118.329		3.88375	2.11018	2.25991	2.24551
2	71.1197	0.338852	99.085	0.804635	74.5588	0.553154	85.6072	1.1807	234.985	4.29194	179.37	2.2198	176.021	2.01606	179.757	2.40328		163.866	80.2846	101.463	94.1502		3.30408	1.81026	2.36084	2.09979
3	87.4962	0.589757	90.6291	1.14652	82.373	0.733401	80.7333	1.06889	280.302	6.04806	210.686	3.38477	172.414	1.87785	183.114	2.31769		192.806	120.057	90.0408	102.38		3.20359	2.3247	2.09309	2.26813
4	75.084	0.447758	78.462	1.0653	66.0644	0.662774	78.0085	1.38081	245.246	4.83007	199.041	3.06158	155.493	1.7212	217.677	3.61737		170.162	120.579	89.429	139.668		3.26628	2.53678	2.35366	2.79042
SP12
1	72.043	0.607339	71.2024	0.640956	76.7504	0.653406	62.46	0.915971	122.384	1.27482	116.505	1.03857	99.9891	0.839088	98.3852	1.66948		50.3409	45.3031	23.2387	35.9252		1.69876	1.63626	1.30278	1.57517
2	160.072	1.79653	113.413	0.916543	81.0419	0.848367	64.5162	0.8059	231.55	4.71212	196.586	3.12095	93.5461	1.31367	68.0654	0.602018		71.4783	83.1737	12.5041	3.54919		1.44654	1.73337	1.15429	1.05501
3	85.0292	0.909968	72.6817	0.728899	65.6085	0.289111	68.717	0.849828	117.17	1.22734	97.6969	1.15344	78.4245	1.02716	91.862	1.57128		32.1411	25.0152	12.816	23.145		1.378	1.34418	1.19534	1.33682
4	59.59	0.391703	72.8966	0.612755	68.2924	0.610493	63.4943	0.42771	83.7028	0.601425	105.476	1.23679	56.604	0.334001	74.6048	0.709438		24.1127	32.5796	-11.6883	11.1105		1.40464	1.44693	0.828849	1.17498
SP14
1	71.3559	0.703911	86.9901	1.66508	65.2437	0.596876	60.5721	0.62641	45.4846	0.322779	84.1388	0.962448	69.644	0.530489	77.0604	0.568871		-25.8713	-2.85128	4.40028	16.4883		0.637433	0.967223	1.06744	1.27221
2	73.7946	0.5347	97.908	1.35892	58.0559	0.287902	55.4061	0.336391	91.5461	0.834827	132.037	1.82006	80.8314	0.491335	94.0977	0.540578		17.7515	34.1295	22.7754	38.6917		1.24055	1.34859	1.3923	1.69833
3	97.7784	0.9972	115.476	2.28915	71.2225	0.516675	63.2546	0.642216	76.6647	0.523947	103.25	1.59741	70.0543	0.459313	61.8237	0.617197		-21.1137	-12.2259	-1.16819	-1.43091		0.784066	0.894127	0.983598	0.977379
4	54.8922	0.408107	78.5637	0.87005	64.1837	0.379676	74.8196	0.808924	52.8431	0.329946	112.998	1.01695	54.222	0.284447	84.1063	0.908338		-2.04904	34.434	-9.96164	9.28667		0.962672	1.43829	0.844795	1.12412
SP16
1	90.684	1.21619	69.7889	1.0969	75.5803	0.888724	71.8909	1.04947	182.337	2.13199	159.334	2.03649	154.679	1.75716	159.024	1.69492		91.6531	89.5449	79.0987	87.1335		2.01069	2.28308	2.04655	2.21202
2	82.1097	0.880388	99.3172	1.79924	77.7382	0.93712	86.0367	1.51044	143.803	1.18231	167.903	1.86027	175.856	2.05285	165.752	1.92125		61.6936	68.5861	98.1183	79.7156		1.75136	1.69058	2.26216	1.92653
3	63.6846	0.8119	89.5063	1.82026	74.0451	1.00875	83.3493	1.73745	143.452	1.63204	125.79	2.1053	157.811	1.96099	137.709	1.82052		79.7669	36.2838	83.7662	54.3599		2.25253	1.40538	2.13129	1.65219
4	101.968	1.16693	104.986	1.56761	78.264	0.817269	78.2756	1.04975	164.668	2.05976	145.746	1.80748	171.576	2.39957	161.811	2.16279		62.6999	40.7608	93.3122	83.5354		1.6149	1.38825	2.19227	2.0672
SP17
1	58.7693	0.535962	80.3878	1.21175	59.6564	0.45926	66.3112	0.638109	131.383	0.892857	136.647	1.99646	133.835	1.22577	139.449	1.31094		72.6139	56.2589	74.1787	73.1379		2.23558	1.69984	2.24343	2.10295
2	89.7144	0.487251	106.895	0.775927	62.7523	0.49711	68.1585	0.940209	189.333	2.23625	178.104	2.70144	128.078	0.98309	139.126	0.940033		99.6185	71.2087	65.3255	70.9678		2.1104	1.66615	2.04101	2.04122
3	60.0007	0.510622	77.3773	0.642689	65.541	0.71727	65.3423	0.990658	177.817	2.32507	163.501	2.28704	158.978	2.36468	146.431	1.67158		117.816	86.1236	93.4369	81.0886		2.96358	2.11304	2.42563	2.24098
4	101.536	0.861096	100.82	0.96263	89.3874	1.43522	77.7852	1.05774	156.975	2.0695	161.735	2.37701	191.279	2.42293	141.417	1.22865		55.4391	60.9147	101.892	63.6318		1.54601	1.60419	2.13989	1.81804
SP18
1	93.9403	1.81452	60.4633	0.809826	68.4307	0.94079	71.9345	0.664334	166.232	3.90254	107.731	1.3985	125.842	1.64961	86.4963	0.8376		72.2916	47.2682	57.4111	14.5617		1.76955	1.78177	1.83897	1.20243
2	211.962	5.46236	159.843	2.67623	68.1087	0.798845	66.9122	0.453829	194.356	3.88978	150.755	2.52132	141.29	2.34239	148.663	1.82801		-17.6069	-9.08761	73.1808	81.7505		0.916934	0.943147	2.07447	2.22176
3	101.121	2.02661	85.7993	1.15822	76.537	1.18015	69.5794	0.875094	151.678	2.72764	116.357	1.44256	162.312	2.86527	141.01	1.45059		50.5567	30.5579	85.7745	71.4308		1.49996	1.35616	2.12069	2.02661
4
SP20
1	81.7711	1.07589	102.956	1.46421	78.7512	1.55051	79.1923	1.31998	194.959	3.04298	197.633	3.11797	195.225	2.49206	215.766	3.0472		113.188	94.6773	116.474	136.574		2.38421	1.91959	2.47901	2.72458
2	93.3879	0.813094	122.817	1.50402	96.4557	2.24313	82.0989	1.06369	237.42	3.94623	213.343	3.55954	215.448	4.9016	190.515	3.30151		144.032	90.5253	118.992	108.416		2.5423	1.73707	2.23365	2.32056
3	73.6982	0.778915	72.3026	0.391012	89.2985	1.54326	85.7336	0.961663	219.961	3.5299	183.084	2.76356	191.748	3.45696	170.921	2.16007		146.263	110.782	102.45	85.1874		2.98462	2.53219	2.14727	1.99363
4	84.8508	1.03431	87.7177	0.713821	75.5253	1.11824	72.3302	0.581296	211.45	3.33611	165.824	2.15897	201.52	4.21627	151.845	1.39417		126.599	78.1062	125.995	79.5152		2.49202	1.89043	2.66825	2.09934
SP21
1	67.006	0.748884	60.7116	0.542652	81.9872	0.964732	66.5479	0.639565	181.695	2.54744	138.106	1.20577	197.767	2.76086	167.592	1.785		114.689	77.3945	115.78	101.044		2.71163	2.27479	2.41217	2.51837
2	77.9279	0.810192	70.0247	0.616048	196.537	2.94815	164.69	1.69513	206.343	2.74976	164.322	1.7962	197.212	2.59481	164.669	1.7479		128.415	94.2978	0.674236	-0.0206698		2.64787	2.34664	1.00343	0.999874
3	68.4287	0.736169	70.8479	0.770626	70.8816	0.992996	67.7985	0.506949	197.972	2.64799	165.988	1.58048	195.403	2.77043	172.32	1.95054		129.543	95.1403	124.522	104.521		2.89311	2.34288	2.75676	2.54164
4	78.2089	0.894476	67.5206	0.577323	82.752	0.917724	79.183	0.682678	194.602	2.45297	145.431	1.14637	188.508	2.51253	157.985	1.74521		116.393	77.9099	105.756	78.8017		2.48824	2.15387	2.27799	1.99518
Endast 3	SK 1	SK 1 puls	SK 2	SK 2 puls	FK 1	FK 1 puls	FK 2	FK 2 puls	SK-MN 1	SK-MN 1 puls	SK-MN 2	SK-MN 2 puls	FK-MN 1	FK-MN 1 puls	FK-MN 2	FK-MN 2 puls		SK1/MN diff	SK2/MN diff	FK1/MN diff	FK2/MN diff		SK1/MN kvot	SK2/MN kvot	FK1/MN kvot	FK2/MN kvot		Endast 1	SK 1	SK 1 puls	SK 2	SK 2 puls	FK 1	FK 1 puls	FK 2	FK 2 puls	SK-MN 1	SK-MN 1 puls	SK-MN 2	SK-MN 2 puls	FK-MN 1	FK-MN 1 puls	FK-MN 2	FK-MN 2 puls		SK1/MN diff	SK2/MN diff	FK1/MN diff	FK2/MN diff
	67.9071	1.17567	94.4535	2.95159	90.4879	1.27698	94.7354	2.20924	177.668	2.40112	116.957	3.59644	178.722	3.17928	203.3	5.54612		109.76	22.5032	88.2342	108.565		2.61633	1.23825	1.97509	2.14598			55.135	0.818391	86.9518	1.53679	90.2208	1.18041	101.738	1.92604	185.185	3.54785	330.792	8.91027	181.365	2.5603	172.283	4.00407		130.05	243.84	91.1438	70.5446
	96.434	0.861176	95.0004	0.961662	91.5937	1.90373	102.117	1.69505	224.129	3.05848	218.974	3.59382	197.991	4.42407	202.526	3.48117		127.695	123.974	106.397	100.409		2.32417	2.30498	2.16162	1.98327			82.7826	1.00116	80.3258	0.661792	89.2123	1.78455	82.9887	1.36531	217.081	2.9668	174.309	1.93339	185.354	3.4808	217.839	3.8654		134.298	93.9837	96.1413	134.85
	73.8977	0.743627	92.9058	1.29938	96.1357	1.54685	92.0019	1.55584	264.125	4.32831	218.851	3.12075	221.095	5.08186	199.009	4.0504		190.227	125.945	124.96	107.008		3.5742	2.35563	2.29983	2.1631
	63.2217	0.50382	88.9348	0.747532	71.618	0.783702	70.496	0.900305	95.5501	0.982168	74.3479	0.794328	72.1946	0.649783	88.4109	0.852131		32.3284	-14.5869	0.576599	17.9149		1.51135	0.835982	1.00805	1.25413			56.4146	0.61066	75.991	0.83289	72.438	0.879562	86.098	1.17805	60.8985	0.670757	75.7105	0.801644	72.3235	0.860368	81.7119	0.974295		4.48386	-0.280479	-0.114444	-4.38609
	104.544	0.805495	81.8668	0.472558	71.5939	0.541909	74.8252	0.914098	181.897	2.89801	208.656	3.19701	188.861	2.15962	185.864	2.21926		77.3527	126.79	117.267	111.039		1.7399	2.54873	2.63794	2.48398			82.5293	1.10967	80.247	1.38778	77.3993	1.42586	84.1221	1.45042	201.54	3.4335	196.127	3.22678	195.979	3.31802	189.8	3.38019		119.011	115.88	118.58	105.678
	82.2507	0.804444	83.5166	1.04995	67.1942	0.764398	69.0828	0.971884	247.499	4.1834	125.711	1.6571	186.92	2.39348	175.392	2.46066		165.248	42.1948	119.726	106.31		3.00908	1.50523	2.78179	2.53887			70.8096	0.82485	70.6651	1.09156	74.0828	0.952679	82.9388	1.49182	206.725	2.86345	111.93	1.36141	188.419	2.63113	156.897	2.28553		135.916	41.265	114.336	73.9579
	48.4911	0.309816	83.7169	0.837064	71.7382	0.39367	65.555	0.360978	151.655	1.66029	157.68	1.64796	187.397	2.18967	166.547	1.76178		103.164	73.9627	115.659	100.992		3.12749	1.88349	2.61224	2.54057			37.7621	0.231094	70.2585	0.68491	68.312	0.462842	62.3745	0.290528	152.04	1.46258	156.497	1.53378	210.048	2.78415	168.113	2.02083		114.278	86.2384	141.736	105.738
	87.4962	0.589757	90.6291	1.14652	82.373	0.733401	80.7333	1.06889	280.302	6.04806	210.686	3.38477	172.414	1.87785	183.114	2.31769		192.806	120.057	90.0408	102.38		3.20359	2.3247	2.09309	2.26813			70.3707	0.445767	95.7267	1.1574	94.2347	0.895264	95.0043	1.23136	273.302	5.85804	202	2.71156	212.962	3.06062	213.333	4.24609		202.932	106.273	118.727	118.329
	85.0292	0.909968	72.6817	0.728899	65.6085	0.289111	68.717	0.849828	117.17	1.22734	97.6969	1.15344	78.4245	1.02716	91.862	1.57128		32.1411	25.0152	12.816	23.145		1.378	1.34418	1.19534	1.33682			72.043	0.607339	71.2024	0.640956	76.7504	0.653406	62.46	0.915971	122.384	1.27482	116.505	1.03857	99.9891	0.839088	98.3852	1.66948		50.3409	45.3031	23.2387	35.9252
	97.7784	0.9972	115.476	2.28915	71.2225	0.516675	63.2546	0.642216	76.6647	0.523947	103.25	1.59741	70.0543	0.459313	61.8237	0.617197		-21.1137	-12.2259	-1.16819	-1.43091		0.784066	0.894127	0.983598	0.977379			71.3559	0.703911	86.9901	1.66508	65.2437	0.596876	60.5721	0.62641	45.4846	0.322779	84.1388	0.962448	69.644	0.530489	77.0604	0.568871		-25.8713	-2.85128	4.40028	16.4883
	63.6846	0.8119	89.5063	1.82026	74.0451	1.00875	83.3493	1.73745	143.452	1.63204	125.79	2.1053	157.811	1.96099	137.709	1.82052		79.7669	36.2838	83.7662	54.3599		2.25253	1.40538	2.13129	1.65219			90.684	1.21619	69.7889	1.0969	75.5803	0.888724	71.8909	1.04947	182.337	2.13199	159.334	2.03649	154.679	1.75716	159.024	1.69492		91.6531	89.5449	79.0987	87.1335
	60.0007	0.510622	77.3773	0.642689	65.541	0.71727	65.3423	0.990658	177.817	2.32507	163.501	2.28704	158.978	2.36468	146.431	1.67158		117.816	86.1236	93.4369	81.0886		2.96358	2.11304	2.42563	2.24098			58.7693	0.535962	80.3878	1.21175	59.6564	0.45926	66.3112	0.638109	131.383	0.892857	136.647	1.99646	133.835	1.22577	139.449	1.31094		72.6139	56.2589	74.1787	73.1379
	101.121	2.02661	85.7993	1.15822	76.537	1.18015	69.5794	0.875094	151.678	2.72764	116.357	1.44256	162.312	2.86527	141.01	1.45059		50.5567	30.5579	85.7745	71.4308		1.49996	1.35616	2.12069	2.02661			93.9403	1.81452	60.4633	0.809826	68.4307	0.94079	71.9345	0.664334	166.232	3.90254	107.731	1.3985	125.842	1.64961	86.4963	0.8376		72.2916	47.2682	57.4111	14.5617
	73.6982	0.778915	72.3026	0.391012	89.2985	1.54326	85.7336	0.961663	219.961	3.5299	183.084	2.76356	191.748	3.45696	170.921	2.16007		146.263	110.782	102.45	85.1874		2.98462	2.53219	2.14727	1.99363			81.7711	1.07589	102.956	1.46421	78.7512	1.55051	79.1923	1.31998	194.959	3.04298	197.633	3.11797	195.225	2.49206	215.766	3.0472		113.188	94.6773	116.474	136.574
	68.4287	0.736169	70.8479	0.770626	70.8816	0.992996	67.7985	0.506949	197.972	2.64799	165.988	1.58048	195.403	2.77043	172.32	1.95054		129.543	95.1403	124.522	104.521		2.89311	2.34288	2.75676	2.54164			67.006	0.748884	60.7116	0.542652	81.9872	0.964732	66.5479	0.639565	181.695	2.54744	138.106	1.20577	197.767	2.76086	167.592	1.785		114.689	77.3945	115.78	101.044
Medel	78.2656	0.83768	86.3343	1.15114	77.0579	0.94619	76.8881	1.08268	180.503	2.67825	152.502	2.26146	161.355	2.45736	155.083	2.26207		102.237	66.1677	84.2972	78.1946		2.3908	1.799	2.08868	2.00982		Medel	70.8124	0.838878	78.0476	1.05603	76.5928	0.973961	76.7267	1.05624	165.803	2.49417	156.247	2.3025	158.816	2.13932	153.125	2.2636		94.991	78.1997	82.2236	76.3983
	SK1vs.FK1																	1vs.2	SK_vs._FK	1vs.2	SK_vs._FK		1vs.2	SK_vs._FK	1vs.2	SK_vs._FK			SK1vs.FK1																	1vs.2	SK_vs._FK	1vs.2	SK_vs._FK
	0.808676	0.433786	0.0279448	0.659952					0.0530106	0.524339	0.764772	0.997791						0.00457048	0.0895074	0.136117	0.183244		0.00314178	0.0651151	0.138045	0.0915284			0.226548	0.230215	0.712555	0.998656					0.39709	0.239206	0.815468	0.928682						0.233956	0.125481	0.377224	0.90206
Endast 3 sammanslagen	SK	SK_puls	FK	FK_puls		SK_MN	SK_puls_MN	FK_MN	FK_puls_MN		SK_diff	FK_diff		SK_kvot	FK_kvot													Endast 1 sammanslagen	SK	SK_puls	FK	FK_puls		SK_MN	SK_puls_MN	FK_MN	FK_puls_MN		SK_diff	FK_diff		SK_kvot	FK_kvot
1	67.9071	1.17567	90.4879	1.27698	3	177.668	2.40112	178.722	3.17928	2	109.76	88.2342	4	2.61633	1.97509													1	55.135	0.818391	90.2208	1.18041	3	185.185	3.54785	181.365	2.5603	2	130.05	91.1438	4	3.35875	2.01023
1	96.434	0.861176	91.5937	1.90373	3	224.129	3.05848	197.991	4.42407	2	127.695	106.397	4	2.32417	2.16162													1	82.7826	1.00116	89.2123	1.78455	3	217.081	2.9668	185.354	3.4808	2	134.298	96.1413	4	2.6223	2.07767
1	73.8977	0.743627	96.1357	1.54685	3	264.125	4.32831	221.095	5.08186	2	190.227	124.96	4	3.5742	2.29983													1					3					2			4
1	63.2217	0.50382	71.618	0.783702	3	95.5501	0.982168	72.1946	0.649783	2	32.3284	0.576599	4	1.51135	1.00805													1	56.4146	0.61066	72.438	0.879562	3	60.8985	0.670757	72.3235	0.860368	2	4.48386	-0.114444	4	1.07948	0.99842
1	104.544	0.805495	71.5939	0.541909	3	181.897	2.89801	188.861	2.15962	2	77.3527	117.267	4	1.7399	2.63794													1	82.5293	1.10967	77.3993	1.42586	3	201.54	3.4335	195.979	3.31802	2	119.011	118.58	4	2.44204	2.53205
1	82.2507	0.804444	67.1942	0.764398	3	247.499	4.1834	186.92	2.39348	2	165.248	119.726	4	3.00908	2.78179													1	70.8096	0.82485	74.0828	0.952679	3	206.725	2.86345	188.419	2.63113	2	135.916	114.336	4	2.91945	2.54335
1	48.4911	0.309816	71.7382	0.39367	3	151.655	1.66029	187.397	2.18967	2	103.164	115.659	4	3.12749	2.61224													1	37.7621	0.231094	68.312	0.462842	3	152.04	1.46258	210.048	2.78415	2	114.278	141.736	4	4.02627	3.07483
1	87.4962	0.589757	82.373	0.733401	3	280.302	6.04806	172.414	1.87785	2	192.806	90.0408	4	3.20359	2.09309													1	70.3707	0.445767	94.2347	0.895264	3	273.302	5.85804	212.962	3.06062	2	202.932	118.727	4	3.88375	2.25991
1	85.0292	0.909968	65.6085	0.289111	3	117.17	1.22734	78.4245	1.02716	2	32.1411	12.816	4	1.378	1.19534													1	72.043	0.607339	76.7504	0.653406	3	122.384	1.27482	99.9891	0.839088	2	50.3409	23.2387	4	1.69876	1.30278
1	97.7784	0.9972	71.2225	0.516675	3	76.6647	0.523947	70.0543	0.459313	2	-21.1137	-1.16819	4	0.784066	0.983598													1	71.3559	0.703911	65.2437	0.596876	3	45.4846	0.322779	69.644	0.530489	2	-25.8713	4.40028	4	0.637433	1.06744
1	63.6846	0.8119	74.0451	1.00875	3	143.452	1.63204	157.811	1.96099	2	79.7669	83.7662	4	2.25253	2.13129													1	90.684	1.21619	75.5803	0.888724	3	182.337	2.13199	154.679	1.75716	2	91.6531	79.0987	4	2.01069	2.04655
1	60.0007	0.510622	65.541	0.71727	3	177.817	2.32507	158.978	2.36468	2	117.816	93.4369	4	2.96358	2.42563													1	58.7693	0.535962	59.6564	0.45926	3	131.383	0.892857	133.835	1.22577	2	72.6139	74.1787	4	2.23558	2.24343
1	101.121	2.02661	76.537	1.18015	3	151.678	2.72764	162.312	2.86527	2	50.5567	85.7745	4	1.49996	2.12069													1	93.9403	1.81452	68.4307	0.94079	3	166.232	3.90254	125.842	1.64961	2	72.2916	57.4111	4	1.76955	1.83897
1	73.6982	0.778915	89.2985	1.54326	3	219.961	3.5299	191.748	3.45696	2	146.263	102.45	4	2.98462	2.14727													1	81.7711	1.07589	78.7512	1.55051	3	194.959	3.04298	195.225	2.49206	2	113.188	116.474	4	2.38421	2.47901
1	68.4287	0.736169	70.8816	0.992996	3	197.972	2.64799	195.403	2.77043	2	129.543	124.522	4	2.89311	2.75676													1	67.006	0.748884	81.9872	0.964732	3	181.695	2.54744	197.767	2.76086	2	114.689	115.78	4	2.71163	2.41217
1	94.4535	2.95159	94.7354	2.20924	3	116.957	3.59644	203.3	5.54612	2	22.5032	108.565	4	1.23825	2.14598													1	86.9518	1.53679	101.738	1.92604	3	330.792	8.91027	172.283	4.00407	2	243.84	70.5446	4	3.80432	1.69339
1	95.0004	0.961662	102.117	1.69505	3	218.974	3.59382	202.526	3.48117	2	123.974	100.409	4	2.30498	1.98327													1	80.3258	0.661792	82.9887	1.36531	3	174.309	1.93339	217.839	3.8654	2	93.9837	134.85	4	2.17003	2.62493
1	92.9058	1.29938	92.0019	1.55584	3	218.851	3.12075	199.009	4.0504	2	125.945	107.008	4	2.35563	2.1631													1
1	88.9348	0.747532	70.496	0.900305	3	74.3479	0.794328	88.4109	0.852131	2	-14.5869	17.9149	4	0.835982	1.25413													1	75.991	0.83289	86.098	1.17805	3	75.7105	0.801644	81.7119	0.974295	2	-0.280479	-4.38609	4	0.996309	0.949057
1	81.8668	0.472558	74.8252	0.914098	3	208.656	3.19701	185.864	2.21926	2	126.79	111.039	4	2.54873	2.48398													1	80.247	1.38778	84.1221	1.45042	3	196.127	3.22678	189.8	3.38019	2	115.88	105.678	4	2.44404	2.25625
1	83.5166	1.04995	69.0828	0.971884	3	125.711	1.6571	175.392	2.46066	2	42.1948	106.31	4	1.50523	2.53887													1	70.6651	1.09156	82.9388	1.49182	3	111.93	1.36141	156.897	2.28553	2	41.265	73.9579	4	1.58395	1.89172
1	83.7169	0.837064	65.555	0.360978	3	157.68	1.64796	166.547	1.76178	2	73.9627	100.992	4	1.88349	2.54057													1	70.2585	0.68491	62.3745	0.290528	3	156.497	1.53378	168.113	2.02083	2	86.2384	105.738	4	2.22744	2.69521
1	90.6291	1.14652	80.7333	1.06889	3	210.686	3.38477	183.114	2.31769	2	120.057	102.38	4	2.3247	2.26813													1	95.7267	1.1574	95.0043	1.23136	3	202	2.71156	213.333	4.24609	2	106.273	118.329	4	2.11018	2.24551
1	72.6817	0.728899	68.717	0.849828	3	97.6969	1.15344	91.862	1.57128	2	25.0152	23.145	4	1.34418	1.33682													1	71.2024	0.640956	62.46	0.915971	3	116.505	1.03857	98.3852	1.66948	2	45.3031	35.9252	4	1.63626	1.57517
1	115.476	2.28915	63.2546	0.642216	3	103.25	1.59741	61.8237	0.617197	2	-12.2259	-1.43091	4	0.894127	0.977379													1	86.9901	1.66508	60.5721	0.62641	3	84.1388	0.962448	77.0604	0.568871	2	-2.85128	16.4883	4	0.967223	1.27221
1	89.5063	1.82026	83.3493	1.73745	3	125.79	2.1053	137.709	1.82052	2	36.2838	54.3599	4	1.40538	1.65219													1	69.7889	1.0969	71.8909	1.04947	3	159.334	2.03649	159.024	1.69492	2	89.5449	87.1335	4	2.28308	2.21202
1	77.3773	0.642689	65.3423	0.990658	3	163.501	2.28704	146.431	1.67158	2	86.1236	81.0886	4	2.11304	2.24098													1	80.3878	1.21175	66.3112	0.638109	3	136.647	1.99646	139.449	1.31094	2	56.2589	73.1379	4	1.69984	2.10295
1	85.7993	1.15822	69.5794	0.875094	3	116.357	1.44256	141.01	1.45059	2	30.5579	71.4308	4	1.35616	2.02661													1	60.4633	0.809826	71.9345	0.664334	3	107.731	1.3985	86.4963	0.8376	2	47.2682	14.5617	4	1.78177	1.20243
1	72.3026	0.391012	85.7336	0.961663	3	183.084	2.76356	170.921	2.16007	2	110.782	85.1874	4	2.53219	1.99363													1	102.956	1.46421	79.1923	1.31998	3	197.633	3.11797	215.766	3.0472	2	94.6773	136.574	4	1.91959	2.72458
1	70.8479	0.770626	67.7985	0.506949	3	165.988	1.58048	172.32	1.95054	2	95.1403	104.521	4	2.34288	2.54164													1	60.7116	0.542652	66.5479	0.639565	3	138.106	1.20577	167.592	1.785	2	77.3945	101.044	4	2.27479	2.51837
Medel	82.2999	0.99441	76.973	1.01443		166.502	2.46986	158.219	2.35971		84.2024	81.2459		2.0949	2.04925													Medel	74.43	0.947456	76.6598	1.0151		161.025	2.39834	155.971	2.20146		86.5954	79.311		2.20281	2.03038
	SK_vs._FK																												SK_vs._FK
	0.101982	0.84457				0.206818	0.581298				0.675545			0.667139															0.448913	0.405825				0.508272	0.445295				0.375548			0.178261

## Sheet: Jämförelse_Gy
>45Gy	SK1+2	FK1+2			SK1+2(endast2)	FK1+2(endast2)		SK1+2_MN(endast2)	FK1+2MN(endast2)		SK1+2_MN(endast2)_diff	FK1+2MN(endast2)_diff		SK1+2_MN(endast2)_diff	FK1+2MN(endast2)_diff		SK1+2(utan 2)	FK1+2(utan 2)		SK1+2(utan 2)_MN	FK1+2(utan 2)_MN		SK1+2(utan 2)_MN_diff	FK1+2(utan 2)_MN_diff					<45 Gy	SK1+2	FK1+2			SK1+2(endast2)	FK1+2(endast2)		SK1+2_MN(endast2)	FK1+2MN(endast2)		SK1+2_MN(endast2)_diff	FK1+2MN(endast2)_diff		SK1+2_MN(endast2)_kvot	FK1+2MN(endast2)_kvot		SK1+2(utan 2)	FK1+2(utan 2)		SK1+2(utan 2)_MN
Medel	102.363	73.2228			151.22	72.1926		183.854	167.615		32.6339	95.4228		1.33686	2.33624		82.9116	74.6438		171.261	169.749		88.3495	95.1049						87.4539	79.786			104.525	84.8539		184.497	159.949		79.9727	75.0948		1.90801	1.95602		80.3867	77.7588		162.358
SD	48.2375	15.307			56.565	15.2703		44.4055	42.5633		44.8404	32.7966		0.477249	0.469708		23.7636	15.2907		46.1521	39.8069		36.9918	33.7944						25.1957	18.0206			34.6856	29.2575		42.0057	44.5314		49.0018	42.1586		0.671338	0.528927		15.3834	11.5916		55.4241
CI 95% övre	116.457	77.6952			180.851	80.1917		207.115	189.911		56.1228	112.603		1.58686	2.58228		90.8995	79.7836		186.775	183.129		100.784	106.464						92.059	83.0797			116.937	95.3236		199.529	175.884		97.5078	90.1811		2.14825	2.14529		83.7164	80.2677		174.354
CI 95% nedre	88.2689	68.7504			121.59	64.1935		160.593	145.319		9.14507	78.2428		1.08686	2.09019		74.9238	69.5041		155.748	156.368		75.9152	83.7453						82.8489	76.4924			92.1127	74.3843		169.466	144.013		62.4376	60.0086		1.66777	1.76674		77.0571	75.2498		150.361
	SK&FK1+2				SK&FK1+2			SK&FK1+2			SK&FK1+2			SK&FK1+2			SK&FK1+2			SK&FK1+2			SK&FK1+2							SK&FK1+2				SK&FK1+2			SK&FK1+2			SK&FK1+2			SK&FK1+2
T.test	0.000104723				7.46336e-05			0.168194			0.00128615			0.000174388			0.0212521			0.787511			0.162656							0.00777293				0.0384727			0.00343107			0.591295			0.700858			0.139902			0.119166
>45 Gy	SK1+2	FK1+2			SK1+2(endast2)	FK1+2(endast2)		SK1+2_MN(endast2)	FK1+2MN(endast2)		SK1+2_MN(endast2)_diff	FK1+2MN(endast2)_diff		SK1+2_MN(endast2)_diff	FK1+2MN(endast2)_diff		SK1+2(utan 2)	FK1+2(utan 2)		SK1+2(utan 2)_MN	FK1+2(utan 2)_MN		SK1+2(utan 2)_MN_diff	FK1+2(utan 2)_MN_diff					<45 Gy	SK1+2	FK1+2			SK1+2(endast2)	FK1+2(endast2)		SK1+2_MN(endast2)	FK1+2MN(endast2)		SK1+2_MN(endast2)_diff	FK1+2MN(endast2)_diff		SK1+2_MN(endast2)_kvot	FK1+2MN(endast2)_kvot		SK1+2(utan 2)	FK1+2(utan 2)		SK1+2(utan 2)_MN
					226.276	66.9084		248.292	179.915		22.0152	113.007		1.09729	2.68898		78.1906	61.3744		228.336	205.39		150.146	144.016						55.135	90.2208			66.1951	78.8443		204.617	187.364		138.422	108.519		3.09111	2.37638		55.135	90.2208		185.185
					225.793	87.4279		230.547	221.334		4.75414	133.906		1.02106	2.53162		120.796	73.8658		252.086	176.246		131.289	102.38						66.1951	78.8443			88.919	70.5708		183.576	186.155		94.6574	115.584		2.06454	2.63784		67.9071	90.4879		177.668
					82.0079	74.3265		146.347	203.554		64.339	129.228		1.78455	2.73865		79.6095	64.2301		229.992	205.87		150.382	141.64						67.9071	90.4879			76.5545	105.122		180.923	240.003		104.368	134.881		2.36332	2.28309		68.5886	68.5886		155.913
					163.646	43.0168		131.716	144.573		-31.9306	101.556		0.804881	3.36085															68.5886	68.5886			82.2216	74.0646		87.6418	82.9707		5.42013	8.9061		1.06592	1.12025
					86.3486	61.3893		186.183	117.23		99.8339	55.8408		2.15617	1.90962																			148.578	91.3858		268.609	201.446		120.03	110.06		1.80786	2.20435
					126.262	68.9348		158.717	134.657		32.4557	65.7218		1.25705	1.95339																			86.4993	83.1991		178.843	186.341		92.3438	103.142		2.06757	2.2397
					161.182	76.4555		181.767	216.873		20.5852	140.418		1.12771	2.8366		94.8284	76.9926		222.223	193.749		127.395	116.757						82.7826	89.2123			61.3505	67.6784		208.962	194.735		147.611	127.056		3.40603	2.87735		82.7826	89.2123		217.081
					226.196	75.1428		223.205	159.783		-2.99084	84.6402		0.986778	2.12639		108.83	85.169		234.581	199.846		125.751	114.677						88.919	70.5708			71.1197	74.5588		234.985	176.021		163.866	101.463		3.30408	2.36084		96.434	91.5937		224.129
					213.72	97.5822		186.501	210.421		-27.2194	112.839		0.87264	2.15635															96.434	91.5937			160.072	81.0419		231.55	93.5461		71.4783	12.5041		1.44654	1.15429		120.912	95.2393		236.154
					84.4793	74.7005		186.318	199.81		101.839	125.11		2.20549	2.67482															120.912	95.2393			73.7946	58.0559		91.5461	80.8314		17.7515	22.7754		1.24055	1.3923
					107.893	49.039		91.4428	86.9418		-16.4503	37.9028		0.847532	1.77291																			82.1097	77.7382		143.803	175.856		61.6936	98.1183		1.75136	2.26216
					85.4875	61.7452		157.2	113.522		71.7126	51.777		1.83887	1.83856		74.4983	80.3401		197.333	209.36		122.835	129.02										89.7144	62.7523		189.333	128.078		99.6185	65.3255		2.1104	2.04101
	78.1906	61.3744			160.458	90.6097		204.428	181.889		43.9695	91.279		1.27402	2.00739		73.3612	71.7043		167.327	179.654		93.966	107.95										211.962	68.1087		194.356	141.29		-17.6069	73.1808		0.916934	2.07447
	226.276	66.9084			167.335	83.4176		241.296	176.111		73.9618	92.6933		1.442	2.1112		75.1096	77.6806		158.16	195.128		83.0508	117.448						76.5545	105.122			93.3879	96.4557		237.42	215.448		144.032	118.992		2.5423	2.23365
	120.796	73.8658																												73.8977	96.1357			77.9279	196.537		206.343	197.212		128.415	0.674236		2.64787	1.00343
	79.6095	64.2301																												95.6516	113.708			160.204	84.1748		198.379	172.297		38.1752	88.1223		1.23829	2.0469
																																		74.1337	80.9003		191.523	180.245		117.39	99.3443		2.58349	2.22798
																	47.389	55.9242		80.9527	103.672		33.5636	47.7478										109.007	106.132		230.488	198.24		121.481	92.1075		2.11443	1.86786
																	62.8551	51.137		182.404	154.203		119.549	103.066						56.4146	72.438			129.173	79.1246		137.68	86.4488		8.50757	7.32428		1.06586	1.09257
	94.8284	76.9926															62.8551	51.137		182.404	154.343		119.549	103.206						82.2216	74.0646			112.278	85.0452		223.513	184.052		111.235	99.0066		1.99071	2.16416
	225.793	87.4279																												63.2217	71.618			110.184	91.2122		127.5	178.858		17.3161	87.6455		1.15716	1.9609
	108.83	85.169																												73.8437	77.6032			101.054	59.4885		200.911	160.38		99.8576	100.891		1.98816	2.69598
																	61.4194	61.8328		165.684	144.664		104.265	82.8312										99.085	85.6072		179.37	179.757		80.2846	94.1502		1.81026	2.09979
																	61.7305	54.414		167.442	119.568		105.711	65.1538										113.413	64.5162		196.586	68.0654		83.1737	3.54919		1.73337	1.05501
	74.4983	80.3401																												82.5293	77.3993			97.908	55.4061		132.037	94.0977		34.1295	38.6917		1.34859	1.69833
	82.0079	74.3265																												148.578	91.3858			99.3172	86.0367		167.903	165.752		68.5861	79.7156		1.69058	1.92653		73.8977	96.1357		264.125
	73.3612	71.7043															93.4743	91.353		173.261	175.168		79.787	83.8155						104.544	71.5939			106.895	68.1585		178.104	139.126		71.2087	70.9678		1.66615	2.04122		95.6516	113.708		245.469
	75.1096	77.6806															97.5108	95.3328		152.471	153.029		54.9606	57.6965						83.8773	82.8094			159.843	66.9122		150.755	148.663		-9.08761	81.7505		0.943147	2.22176
																																		122.817	82.0989		213.343	190.515		90.5253	108.416		1.73707	2.32056
																																		70.0247	164.69		164.322	164.669		94.2978	-0.0206698		2.34664	0.999874
	47.389	55.9242																												70.8096	74.0828															56.4146	72.438		60.8985
	163.646	43.0168															87.2583	84.0454		84.6611	140.184		-2.59717	56.1383						86.4993	83.1991															63.2217	71.618		95.5501
	62.8551	51.137															81.3063	93.0589		153.899	231.362		72.5931	138.304						82.2507	67.1942															73.8437	77.6032		94.1232
	62.8551	51.137
																	115.904	67.8942		227.005	216.365		111.101	148.471
																	146.694	80.7314		211.56	178.431		64.8657	97.6998
	61.4194	61.8328															114.376	68.9588		230.274	215.767		115.898	146.808						37.7621	68.312															82.5293	77.3993		201.54
	86.3486	61.3893																												61.3505	67.6784															104.544	71.5939		181.897
	61.7305	54.414																												48.4911	71.7382															83.8773	82.8094		165.126
																	94.9115	83.2709		206.27	198.506		111.359	115.236
	93.4743	91.353															96.2983	94.3325		188.734	189.96		92.4357	95.6279						70.3707	94.2347
	126.262	68.9348																												71.1197	74.5588															70.8096	74.0828		206.725
	97.5108	95.3328																												87.4962	82.373															82.2507	67.1942		247.499
																	86.309	92.222		185.23	223.425		98.9211	131.203						75.084	66.0644
	115.904	67.8942															88.6692	76.9388		174.085	193.052		85.4156	116.113
	226.196	75.1428															83.4464	80.1318		163.994	184.537		80.5477	104.405
	146.694	80.7314																												72.043	76.7504
	114.376	68.9588																												160.072	81.0419															37.7621	68.312		152.04
																	48.2307	63.6526		57.2669	79.5263		9.03618	15.8737						85.0292	65.6085															48.4911	71.7382		151.655
	94.9115	83.2709															54.0721	56.8063		113.668	124.006		59.5963	67.2001						59.59	68.2924
	213.72	97.5822															54.0721	56.8063		113.668	124.571		59.5963	67.7647
	96.2983	94.3325
																														71.3559	65.2437
	86.309	92.222																												73.7946	58.0559
	84.4793	74.7005															58.0192	60.2662		136.1	109.332		78.081	49.0654						97.7784	71.2225
	88.6692	76.9388															60.7221	51.491		135.649	90.1562		74.9266	38.6651						54.8922	64.1837
	83.4464	80.1318
	48.2307	63.6526																												90.684	75.5803
	107.893	49.039															97.4221	94.4957		160.029	176.923		62.6067	82.4275						82.1097	77.7382															70.3707	94.2347		273.302
	54.0721	56.8063															117.452	92.0672		151.705	160.841		34.2525	68.7743						63.6846	74.0451															87.4962	82.373		280.302
	54.0721	56.8063																												101.968	78.264															75.084	66.0644		245.246
	58.0192	60.2662
	85.4875	61.7452															53.1982	83.561		179.348	160.404		126.15	76.8428						58.7693	59.6564
	60.7221	51.491															88.175	104.672		155.075	204.215		66.8996	99.5433						89.7144	62.7523															72.043	76.7504		122.384
																														60.0007	65.541															85.0292	65.6085		117.17
	97.4221	94.4957																												101.536	89.3874															59.59	68.2924		83.7028
	160.458	90.6097
	117.452	92.0672
																														93.9403	68.4307
	53.1982	83.561																												211.962	68.1087
	167.335	83.4176																												101.121	76.537
	88.175	104.672
																														81.7711	78.7512
																														93.3879	96.4557															71.3559	65.2437		45.4846
																														73.6982	89.2985															97.7784	71.2225		76.6647
																														84.8508	75.5253															54.8922	64.1837		52.8431
																														67.006	81.9872
																														77.9279	196.537
																														68.4287	70.8816
																														78.2089	82.752
																														87.2583	84.0454
																														161.182	76.4555															90.684	75.5803		182.337
																														81.3063	93.0589															63.6846	74.0451		143.452
																																														101.968	78.264		164.668
																														86.9518	101.738
																														160.204	84.1748
																														94.4535	94.7354															58.7693	59.6564		131.383
																														82.875	82.875															60.0007	65.541		177.817
																																														101.536	89.3874		156.975
																														80.3258	82.9887
																														74.1337	80.9003
																														95.0004	102.117															93.9403	68.4307		166.232
																														101.078	85.3002															101.121	76.537		151.678
																																														81.7711	78.7512		194.959
																																														73.6982	89.2985		219.961
																																														84.8508	75.5253		211.45
																														109.007	106.132
																														92.9058	92.0019															67.006	81.9872		181.695
																														96.2949	112.029															68.4287	70.8816		197.972
																																														78.2089	82.752		194.602
																														75.991	86.098
																														129.173	79.1246
																														88.9348	70.496
																														96.4875	69.1126
																														80.247	84.1221															86.9518	101.738		330.792
																														112.278	85.0452															94.4535	94.7354		116.957
																														81.8668	74.8252															82.875	82.875		127.121
																														71.9694	84.9233
																														70.6651	82.9388															80.3258	82.9887		174.309
																														110.184	91.2122															95.0004	102.117		218.974
																														83.5166	69.0828															101.078	85.3002		174.45
																														70.2585	62.3745
																														101.054	59.4885
																														83.7169	65.555
																														95.7267	95.0043
																														99.085	85.6072															92.9058	92.0019		218.851
																														90.6291	80.7333															96.2949	112.029		194.392
																														78.462	78.0085
																														71.2024	62.46															75.991	86.098		75.7105
																														113.413	64.5162															88.9348	70.496		74.3479
																														72.6817	68.717															96.4875	69.1126		143.85
																														72.8966	63.4943
																																														80.247	84.1221		196.127
																																														81.8668	74.8252		208.656
																																														71.9694	84.9233		127.216
																														86.9901	60.5721															70.6651	82.9388		111.93
																														97.908	55.4061															83.5166	69.0828		125.711
																														115.476	63.2546
																														78.5637	74.8196
																																														70.2585	62.3745		156.497
																																														83.7169	65.555		157.68
																														69.7889	71.8909
																														99.3172	86.0367
																														89.5063	83.3493
																														104.986	78.2756
																														80.3878	66.3112															95.7267	95.0043		202
																														106.895	68.1585															90.6291	80.7333		210.686
																														77.3773	65.3423															78.462	78.0085		199.041
																														100.82	77.7852
																														60.4633	71.9345															71.2024	62.46		116.505
																														159.843	66.9122															72.6817	68.717		97.6969
																														85.7993	69.5794															72.8966	63.4943		105.476
																														102.956	79.1923															86.9901	60.5721		84.1388
																														122.817	82.0989															115.476	63.2546		103.25
																														72.3026	85.7336															78.5637	74.8196		112.998
																														87.7177	72.3302
																														60.7116	66.5479
																														70.0247	164.69
																														70.8479	67.7985
																														67.5206	79.183
																																														69.7889	71.8909		159.334
																																														89.5063	83.3493		125.79
																																														104.986	78.2756		145.746
																																														80.3878	66.3112		136.647
																																														77.3773	65.3423		163.501
																																														100.82	77.7852		161.735
																																														60.4633	71.9345		107.731
																																														85.7993	69.5794		116.357
																																														102.956	79.1923		197.633
																																														72.3026	85.7336		183.084
																																														87.7177	72.3302		165.824
																																														60.7116	66.5479		138.106
																																														70.8479	67.7985		165.988
																																														67.5206	79.183		145.431
[truncated: 20 more columns]
