# Supplementary material for: Microcirculatory changes in the skin after postmastectomy radiotherapy in women with breast cancer
Source: Sci Rep. 2024 Feb 20;14:4149. doi: 10.1038/s41598-024-54650-4 (PMC10879083; doi:10.1038/s41598-024-54650-4)
Supplement: Supplementary file 2 — Supplementary Information 2. [file 41598_2024_54650_MOESM2_ESM.xlsx]

## Sheet: Blad1
	Ålder	Längd cm	vikt kg	Systo BT	Diast BT	Letrozole	Tamoxifen	IBD	Rökning	Snus	DM	HT	Hjärt-kärl sjd	Stråldos	Fraktioner	Adj cyt	Boost	Waran	Trombyl
SP 1	62	168	87.9	150	90	0	1	1	0	0	0	0	0	42.56	16	0	0	0	0
SP 2	59	170	71	100	70	1	0	0	0	0	0	0	0	42.56	16	1	0	0	0
SP 3	64	162	77			0	0	0	0	0	0	0	0	50	25	1	0	0	0
SP 4	53	168	70	110	66	1	0	0	0	0	0	0	0	50	25	1	0	0	0
SP 5	59	176	82	134	85	1	0	0	0	0	0	0	0	42.56	16	0	0	0	0
SP 6	59	157	64	139	90	0	0	0	0	0	0	0	0	42.56	16	1	0	0	0
SP 7	61	160	100	160	100	1	0	0	0	0	0	1	0	42.56	16	0	0	0	0
SP 8	56	160	71	120	80	1	0	0	0	0	0	0	0	42.56	16	1	0	0	0
SP 9	43	164	62	120	80	0	0	0	0	0	0	0	0	42.56	16	0	0	0	0
SP 10	46	169	80	115	84	0	1	0	0	0	0	0	0	52.56	16	0	1	0	0
SP 11	76	157	54	140	85	1	0	0	0	0	0	1	0	42.56	16	0	0	1	0
SP 12	72	170	88	151	81	1	0	0	0	0	0	1	0	42.56	16	0	0	0	1
SP 13	67	166	100	130	90	1	0	0	0	0	0	0	0	50	25	1	0	0	0
SP 14	71	170	71	130	60	1	0	0	0	0	1	1	0	42.56	16	1	0	0	1
SP 15	45	163	65	120	80	0	1	0	0	0	0	0	0	52.56	16	0	1	0	0
SP 16	72	157.5	60	125	70	1	0	0	0	0	0	0	0	42.56	16	0	0	0	0	Raynaud
SP 17	63	168	83	145	80	1	0	0	1	0	0	0	0	42.56	16	0	0	0	0
SP 18	67	170	120	140	80	1	0	0	1	0	1	1	0	42.56	16	0	0	0	0	KOL
SP 19	73	164	75	140	80	0	1	0	0	0	0	0	0	50	25	1	0	0	0
SP 20	72	158	72	120	80	1	0	0	0	0	0	0	0	42.56	16	0	0	0	0
SP 21	72	160	57	140	80	1	0	0	0	0	0	1	0	42.56	16	1	0	0	0
SP 22	64	168	74	126	60	1	0	0	0	0	0	0	0	42.56	16	1	0	0	0
SP 23	60	163	59	110	73	1	0	0	1	0	0	0	0	50	25	1	0	0	0

## Sheet: Blad2
	Age	Length	Weight	Systo BT	Diast BT	Letrozole	Tamoxifen	IBD	Rökning	Snus	DM	HT	Hjärt-kärl sjd	Stråldos	Fraktioner	Adj cyt	Boost	Waran	Trombyl
SP 1	62	168	87.9	150	90	0	1	1	0	0	0	0	0	42.56	16	0	0	0	0
SP 2	59	170	71	100	70	1	0	0	0	0	0	0	0	42.56	16	1	0	0	0
SP 3	64	162	77			0	0	0	0	0	0	0	0	50	25	1	0	0	0
SP 4	53	168	70	110	66	1	0	0	0	0	0	0	0	50	25	1	0	0	0
SP 5	59	176	82	134	85	1	0	0	0	0	0	0	0	42.56	16	0	0	0	0
SP 6	59	157	64	139	90	0	0	0	0	0	0	0	0	42.56	16	1	0	0	0
SP 7	61	160	100	160	100	1	0	0	0	0	0	1	0	42.56	16	0	0	0	0
SP 8	56	160	71	120	80	1	0	0	0	0	0	0	0	42.56	16	1	0	0	0
SP 9	43	164	62	120	80	0	0	0	0	0	0	0	0	42.56	16	0	0	0	0
SP 10	46	169	80	115	84	0	1	0	0	0	0	0	0	52.56	16	0	1	0	0
SP 11	76	157	54	140	85	1	0	0	0	0	0	1	0	42.56	16	0	0	1	0
SP 12	72	170	88	151	81	1	0	0	0	0	0	1	0	42.56	16	0	0	0	1
SP 13	67	166	100	130	90	1	0	0	0	0	0	0	0	50	25	1	0	0	0
SP 14	71	170	71	130	60	1	0	0	0	0	1	1	0	42.56	16	1	0	0	1
SP 15	45	163	65	120	80	0	1	0	0	0	0	0	0	52.56	16	0	1	0	0
SP 16	72	157.5	60	125	70	1	0	0	0	0	0	0	0	42.56	16	0	0	0	0	Raynaud
SP 17	63	168	83	145	80	1	0	0	1	0	0	0	0	42.56	16	0	0	0	0
SP 18	67	170	120	140	80	1	0	0	1	0	1	1	0	42.56	16	0	0	0	0	KOL
SP 19	73	164	75	140	80	0	1	0	0	0	0	0	0	50	25	1	0	0	0
SP 20	72	158	72	120	80	1	0	0	0	0	0	0	0	42.56	16	0	0	0	0
SP 21	72	160	57	140	80	1	0	0	0	0	0	1	0	42.56	16	1	0	0	0
SP 22	64	168	74	126	60	1	0	0	0	0	0	0	0	42.56	16	1	0	0	0
SP 23	60	163	59	110	73	1	0	0	1	0	0	0	0	50	25	1	0	0	0
	62.4348	164.717	75.7783	130.227	79.2727									45.047	17.9565
	9.3119	5.21977	15.7502	15.1624	9.75989									3.89938	3.79567
